# Supplementary material for: Prediction and analysis of novel key genes ITGAX, LAPTM5, SERPINE1 in clear cell renal cell carcinoma through bioinformatics analysis
Source: PeerJ. 2021 Apr 20;9:e11272. doi: 10.7717/peerj.11272 (PMC8063882; doi:10.7717/peerj.11272)
Supplement: Supplemental Information 1 — The code is used for visual analysis of volcanoes. [file peerj-09-11272-s001.txt]

tT<-read.csv(file.choose(),stringsAsFactors = F)
plot(tT$logFC,-log10(tT$P.Value),pch=16,main="Volcano map",cex.lab=1.5,
     xlab="log2FoldChange",ylab="-log10Pvalue")

points(tT[tT$logFC>1&tT$P.Value<0.05,]$logFC,pch=16,
       -log10(tT[tT$logFC>1&tT$P.Value<0.05,]$P.Value),
       col='red')

points(tT[tT$logFC< -1&tT$P.Value<0.05,]$logFC,pch=16,
       -log10(tT[tT$logFC< -1&tT$P.Value<0.05,]$P.Value),
       col='green')

abline(h=-log10(0.05),v=c(-1,1))
