# Supplementary material for: Prediction and analysis of novel key genes ITGAX, LAPTM5, SERPINE1 in clear cell renal cell carcinoma through bioinformatics analysis
Source: PeerJ. 2021 Apr 20;9:e11272. doi: 10.7717/peerj.11272 (PMC8063882; doi:10.7717/peerj.11272)
Supplement: Supplemental Information 3 [file peerj-09-11272-s003.txt]

x<-x
x_go=x[,1:5]

xbp=x_go[grep("BP",x_go$Category),]
xcc=x_go[grep("CC",x_go$Category),]
xmf=x_go[grep("MF",x_go$Category),]
xkegg=x_go[grep("KEGG",x_go$Category),]

xbp$Term=gsub(".*\\~","",xbp$Term)#Biological Process
xcc$Term=gsub(".*\\~","",xcc$Term)#Cell Component
xmf$Term=gsub(".*\\~","",xmf$Term)#Molecular Function
xkegg$Term=gsub(".*\\:","",xkegg$Term)#KEGG pathway


#加载 ggplot2 包##
library(ggplot2)
make_GO_bubble<-function(go_data,term_name){
        
        GO_DATA=go_data[order(go_data$Count,decreasing = T),]
        GO_DATA=head(GO_DATA,10) 
        ##前10组或前20组##
        
        p = ggplot(GO_DATA,aes(X.,Term))
        bubble=p+ geom_point(aes(size=Count,color=-log10(PValue)))
        
        bubble =bubble+ scale_colour_gradient(low="green",high="red")
        
        pr=bubble + theme_test(base_size = 16,base_rect_size = 1)
        
        pr=pr+labs(x="Rich factor",y=term_name,title="Enrichment of DEGs")
        
        return(pr) 
}  

make_GO_bubble(xbp,term_name="Biological Process")#HEIGHT 550
make_GO_bubble(xcc,term_name = "Cell Component")
make_GO_bubble(xmf,term_name = "Molecular Function")
make_GO_bubble(xkegg,term_name = "KEGG pathway")
