# Supplementary material for: Prediction and analysis of novel key genes ITGAX, LAPTM5, SERPINE1 in clear cell renal cell carcinoma through bioinformatics analysis
Source: PeerJ. 2021 Apr 20;9:e11272. doi: 10.7717/peerj.11272 (PMC8063882; doi:10.7717/peerj.11272)
Supplement: Supplemental Information 10 [file peerj-09-11272-s010.csv]

Category	Term	Count	%	PValue	Genes	List Total	Pop Hits	Pop Total	Fold Enrichment	Bonferroni	Benjamini	FDR
GOTERM_CC_DIRECT	GO:0005887~integral component of plasma membrane	62	0.150521971	6.07E-14	QRFPR, MSR1, AQP9, SLC6A3, TLR2, CSPG4, TLR3, CD53, TLR7, CD48, SLC1A4, CD96, SLC16A1, SLC2A3, SLC2A1, TGFA, EVI2B, PAG1, ICAM1, TRPA1, CD163, CD84, IGSF6, TNFRSF9, CD37, CD36, TNFRSF10B, SLC39A14, C3AR1, CAV1, PLXNC1, ENPP3, GPR65, CD70, FPR3, ABCA1, KCNJ2, LAPTM5, CLEC2B, TAP1, CD2, CLEC2D, FCER1G, SCARB1, ENTPD1, PLXND1, GAL3ST1, DCLK1, TYROBP, CSF1R, PTPRC, FLT1, MET, NCKAP1L, KCNK3, CD180, A…	278	1415	18224	2.872328851	1.51E-11	1.51E-11	7.88E-11
GOTERM_BP_DIRECT	GO:0006954~inflammatory response	30	0.072833212	1.30E-12	C3AR1, NMI, C3, LY86, TLR2, TLR3, FPR3, ITGB2, CCL5, TLR7, CCL20, CXCR4, CSF1R, PIK3CG, ADGRE2, GBP5, LIPA, LY96, HCK, LYZ, IFI16, CD180, CCL18, TNFAIP6, TNFRSF9, P2RX7, CYBB, TNFRSF10B, TNFAIP3, THEMIS2	261	379	16792	5.092651563	2.40E-09	2.40E-09	2.21E-09
GOTERM_BP_DIRECT	GO:0050900~leukocyte migration	17	0.041272153	6.55E-11	ICAM1, C3AR1, CAV1, MMP9, ITGB2, FPR3, ITGA4, CD48, CD84, SLC16A1, ITGAX, ITGA5, CD2, FCER1G, COL1A1, ANGPT2, FN1	261	122	16792	8.96501476	1.21E-07	6.04E-08	1.12E-07
GOTERM_CC_DIRECT	GO:0009986~cell surface	31	0.075260986	1.08E-09	SLC6A3, CSPG4, TLR2, TLR3, ITGB2, CD53, SLC1A4, SLC1A3, ITGAX, CXCR4, CLEC2D, CD2, TGFA, FCER1G, SCARB1, PCSK6, TYROBP, CSF1R, EGFR, ICAM1, PTPRC, LGALS1, MET, HILPDA, ITGA4, ANXA4, CD86, TNFRSF10B, CD36, ITGA5, VEGFA	278	542	18224	3.749396055	2.69E-07	1.35E-07	1.40E-06
GOTERM_CC_DIRECT	GO:0005886~plasma membrane	108	0.262199563	1.13E-09	SLC9A9, QRFPR, AQP9, OSMR, SLC6A3, TLR2, CD53, TLR7, CD48, SEZ6L2, SLC16A1, DIRAS2, SLC2A3, TGFBI, SERPINE1, SLC2A1, PAG1, VNN2, PIK3CG, EGFR, TRPA1, LILRB1, BTN3A1, VSIG1, DOC2A, CD36, BTN3A2, PHKA2, C3AR1, CAV1, PLXNC1, CD70, ITGB2, ABCA1, KCNJ2, ITGAX, AHNAK2, FCER1G, SCARB1, PLXND1, ENTPD1, TYROBP, CSF1R, MET, ITGA4, PCDH17, KCNK3, ABCG1, P2RX7, RGS1, ITGA5, CD300A, NRP2, MSR1, LY86, PREX2, F…	278	4121	18224	1.717987706	2.83E-07	9.42E-08	1.47E-06
GOTERM_BP_DIRECT	GO:0030198~extracellular matrix organization	18	0.043699927	1.08E-08	ICAM1, HAPLN1, PXDN, COL4A1, OLFML2B, ITGB2, ITGA4, COL5A2, LAMA4, ITGAX, ERO1A, ITGA5, SERPINE1, TGFBI, VCAN, COL1A1, LOX, FN1	261	196	16792	5.90851513	2.00E-05	6.65E-06	1.84E-05
GOTERM_CC_DIRECT	GO:0005615~extracellular space	49	0.118960913	2.48E-08	PXDN, PGF, LY86, MMP9, C1QC, MTHFD2, SERPINE1, TGFBI, TGFA, LGI4, LOX, LOXL2, ANGPT2, EGFR, ICAM1, STC2, LY96, LYZ, CTSS, PTHLH, TNFAIP6, TNFRSF9, CD36, ADM, PLXDC1, VEGFA, VCAN, COL1A1, LCP1, C3, CES4A, CD70, CCL5, TIMP1, CCL20, RNASET2, ENO2, PCSK6, ANGPTL4, FN1, FLT1, LGALS1, HILPDA, CCL18, CDH13, C3ORF58, CP, ALOX5, IGFBP3	278	1347	18224	2.384665096	6.17E-06	1.54E-06	3.21E-05
GOTERM_BP_DIRECT	GO:0007155~cell adhesion	26	0.063122117	5.33E-08	NRP2, PLXNC1, ITGB2, CD96, ITGAX, TGFBI, CD2, ENTPD1, LOXL2, FN1, PARVG, ICAM1, HAPLN1, ADGRE2, HCK, ITGA4, PCDH17, CDH13, TNFAIP6, LAMA4, CD36, CD300A, ITGA5, VCAN, COL1A1, THEMIS2	261	459	16792	3.644370988	9.82E-05	2.46E-05	9.07E-05
GOTERM_BP_DIRECT	GO:0042493~response to drug	21	0.050983248	5.92E-08	ICAM1, PGF, LGALS1, SLC6A3, TRPA1, NCKAP1L, ABCA1, KCNK3, TYMS, P2RX7, CYBB, CCND1, CD86, SLC1A3, PLIN2, CA9, TGFA, ABCC1, COL1A1, LOX, NNMT	261	304	16792	4.444343618	1.09E-04	2.18E-05	1.01E-04
GOTERM_BP_DIRECT	GO:0001666~response to hypoxia	16	0.03884438	7.51E-08	KCNMA1, CAV1, NOL3, PGF, EGLN3, TLR2, DDIT4, CA9, ADM, CXCR4, PLOD2, VEGFA, LOXL2, CASP1, ANGPT2, ANGPTL4	261	172	16792	5.984852535	1.38E-04	2.31E-05	1.28E-04
GOTERM_BP_DIRECT	GO:0006955~immune response	24	0.05826657	1.76E-07	FYB, PXDN, AQP9, C3, ENPP3, TLR2, GPR65, SAMHD1, CD70, CTSS, CCL5, C1QC, CCL18, IGSF6, CD96, TNFRSF9, CD86, TNFRSF10B, RGS1, CD36, CCL20, GBP2, ADAMDEC1, LCP2	261	421	16792	3.66767685	3.25E-04	4.64E-05	3.00E-04
GOTERM_BP_DIRECT	GO:0001525~angiogenesis	17	0.041272153	4.06E-07	NRP2, PIK3CG, CAV1, FLT1, PGF, CSPG4, ESM1, ITGA5, PLXDC1, SERPINE1, VEGFA, TGFBI, TGFA, PLXND1, ANGPT2, FN1, ANGPTL4	261	223	16792	4.904626909	7.49E-04	9.36E-05	6.92E-04
GOTERM_CC_DIRECT	GO:0016020~membrane	64	0.155377519	4.11E-07	NRP2, MSR1, PGF, FERMT3, TLR3, CD48, SLC1A4, SLC16A1, MCTP2, SLC1A3, FANCI, CHST11, SLC2A1, DOCK10, LOXL2, KIF2A, KCNMA1, PIK3CG, EGFR, ICAM1, GBP5, ADGRE2, NOL3, PFKP, IFI16, CD163, CCND1, CD37, CD36, DOC2A, VEGFA, VCAN, BTN3A2, CAV1, PLXNC1, HK2, ITGB2, COLGALT1, IKBIP, CALU, DOCK2, LPCAT1, ITGAX, ERO1A, GLIPR1, TAP1, STAMBPL1, CLEC2D, PCSK6, ENTPD1, PLXND1, GAL3ST1, CSF1R, PTPRC, MKI67, PLEK, …	278	2200	18224	1.907024199	1.02E-04	2.04E-05	5.33E-04
GOTERM_CC_DIRECT	GO:0005576~extracellular region	50	0.121388687	1.98E-06	NRP2, PGF, MMP9, CSPG4, C1QC, SERPINE1, TGFBI, LGI4, LOX, CASP1, ANGPT2, STC2, OLFML2B, LYZ, CTSS, CD163, PTHLH, LILRB1, C1QA, C1QB, ADM, PLXDC1, VEGFA, PLA2G7, VCAN, COL1A1, TREM2, C3, APOC1, ESM1, CCL5, TIMP1, CALU, PLIN2, CCL20, NPTX2, RNASET2, GLIPR1, CD2, FN1, ANGPTL4, HAPLN1, COL4A1, PLEK, MET, COL5A2, LAMA4, CP, IGFBP3, ADAMDEC1	278	1610	18224	2.035837169	4.93E-04	8.22E-05	0.002572806
KEGG_PATHWAY	hsa04066:HIF-1 signaling pathway	12	0.029133285	3.37E-06	PIK3CG, EGFR, PDK1, FLT1, VEGFA, SLC2A1, SERPINE1, ENO2, EGLN3, HK2, ANGPT2, TIMP1	141	96	6879	6.098404255	6.46E-04	6.46E-04	0.004192441
KEGG_PATHWAY	hsa04510:Focal adhesion	17	0.041272153	3.76E-06	PARVG, PIK3CG, EGFR, CAV1, COL4A1, FLT1, PGF, MET, ITGA4, BIRC3, COL5A2, LAMA4, CCND1, ITGA5, VEGFA, COL1A1, FN1	141	206	6879	4.026130965	7.22E-04	3.61E-04	0.004684756
GOTERM_CC_DIRECT	GO:0009897~external side of plasma membrane	15	0.036416606	5.00E-06	ICAM1, PTPRC, ABCA1, ABCG1, CD48, LILRB1, TNFRSF9, CDH13, P2RX7, CD86, CD36, ITGAX, ITGA5, CD2, FCER1G	278	213	18224	4.616475833	0.001243312	1.78E-04	0.006486404
GOTERM_CC_DIRECT	GO:0005901~caveola	9	0.021849964	6.14E-06	KCNMA1, CDH13, CAV1, HCK, SLC2A1, SCARB1, PRKCDBP, EHD2, MYOF	278	65	18224	9.076701716	0.001527715	1.91E-04	0.00797122
GOTERM_MF_DIRECT	GO:0005102~receptor binding	19	0.046127701	7.41E-06	FYB, PLXNC1, CAV1, C3, HCK, SLC6A3, CD70, HILPDA, ABCA1, P2RX7, CD86, LAMA4, ADM, NCK1, SERPINE1, CD2, ANGPT2, TYROBP, ABCA12	256	353	16881	3.549254161	0.003888849	0.003888849	0.010742778
KEGG_PATHWAY	hsa05150:Staphylococcus aureus infection	9	0.021849964	1.14E-05	C1QA, ICAM1, C3AR1, C1QB, C3, FPR3, ITGB2, FCGR2A, C1QC	141	54	6879	8.131205674	0.00218203	7.28E-04	0.014163727
GOTERM_BP_DIRECT	GO:0045766~positive regulation of angiogenesis	11	0.026705511	1.19E-05	C3AR1, CYBB, FLT1, ADM, C3, PGF, VEGFA, SERPINE1, ITGB2, ANGPT2, ANGPTL4	261	115	16792	6.153989672	0.02175838	0.002441302	0.020314594
GOTERM_BP_DIRECT	GO:0050729~positive regulation of inflammatory response	9	0.021849964	1.67E-05	EGFR, SERPINE1, PLA2G7, TLR2, TGM2, TLR3, CCL5, TLR7, CCL18	261	73	16792	7.931979216	0.030356911	0.003077976	0.028466243
GOTERM_BP_DIRECT	GO:0050776~regulation of immune response	13	0.031561059	2.19E-05	ICAM1, LAIR1, C3, ITGB2, ITGA4, LILRB1, CD96, CD300A, CLEC2B, CLEC2D, COL1A1, TREM2, TYROBP	261	178	16792	4.698781695	0.039608027	0.003667239	0.037316929
GOTERM_BP_DIRECT	GO:0007229~integrin-mediated signaling pathway	10	0.024277737	2.29E-05	ITGAX, PLEK, ITGA5, FERMT3, HCK, FCER1G, ITGB2, ITGA4, ADAMDEC1, TYROBP	261	99	16792	6.49870351	0.041346902	0.00351265	0.038989964
GOTERM_MF_DIRECT	GO:0004872~receptor activity	14	0.033988832	2.70E-05	NRP2, ICAM1, TLR2, TLR3, ITGB2, TLR7, CD180, CD48, TNFRSF9, CD86, TNFRSF10B, ITGAX, CD2, TREM2	256	217	16881	4.254284274	0.014103903	0.007076994	0.039156878
GOTERM_BP_DIRECT	GO:0007159~leukocyte cell-cell adhesion	6	0.014566642	3.53E-05	ICAM1, ITGA5, FERMT3, ITGB2, ITGA4, CCL5	261	25	16792	15.44091954	0.063030031	0.004995484	0.060108373
GOTERM_CC_DIRECT	GO:0031012~extracellular matrix	16	0.03884438	5.06E-05	HAPLN1, LAMA4, PXDN, COL4A1, LGALS1, VIM, TGFBI, SERPINE1, PFKP, TGM2, VCAN, COL1A1, LOXL2, PCSK6, COL5A2, FN1	278	296	18224	3.543457126	0.0125297	0.001400003	0.06572051
GOTERM_BP_DIRECT	GO:0051607~defense response to virus	12	0.029133285	5.34E-05	LILRB1, PTPRC, CD86, ITGAX, MB21D1, SAMHD1, TLR3, IFI16, SLFN11, TLR7, APOBEC3C, DDIT4	261	165	16792	4.679066527	0.093784458	0.007009468	0.090907499
GOTERM_CC_DIRECT	GO:0005581~collagen trimer	9	0.021849964	7.95E-05	C1QA, C1QB, MSR1, CD36, COL1A1, LOX, C1QC, COL5A2, TIMP1	278	92	18224	6.412887082	0.019605959	0.001978112	0.103186859
GOTERM_BP_DIRECT	GO:0007166~cell surface receptor signaling pathway	15	0.036416606	9.82E-05	EGFR, PTPRC, ADGRE2, LY96, MET, TRPA1, CD53, BIRC3, IGSF6, P2RX7, CD37, CD36, TNFRSF10B, CD2, CLEC2D	261	274	16792	3.522107559	0.165598314	0.011996814	0.167059015
GOTERM_BP_DIRECT	GO:0031663~lipopolysaccharide-mediated signaling pathway	6	0.014566642	1.22E-04	LY96, HCK, TLR2, PTPN22, SCARB1, CCL5	261	32	16792	12.06321839	0.202178518	0.014017725	0.208383819
GOTERM_BP_DIRECT	GO:0045087~innate immune response	19	0.046127701	1.36E-04	PIK3CG, LY96, LY86, TLR2, TLR3, IFI16, C1QC, TLR7, CD180, APOBEC3C, CD84, C1QA, C1QB, CYBB, MB21D1, FCER1G, TREM2, TYROBP, CSF1R	261	430	16792	2.842804954	0.222480803	0.014693739	0.232137143
KEGG_PATHWAY	hsa04151:PI3K-Akt signaling pathway	19	0.046127701	2.01E-04	PIK3CG, EGFR, COL4A1, FLT1, PGF, OSMR, MET, TLR2, ITGA4, COL5A2, DDIT4, CCND1, LAMA4, ITGA5, VEGFA, COL1A1, ANGPT2, FN1, CSF1R	141	345	6879	2.686833179	0.037831966	0.009595212	0.249768021
GOTERM_CC_DIRECT	GO:0016021~integral component of membrane	107	0.259771789	2.03E-04	QRFPR, SLC9A9, AQP9, OSMR, SLC6A3, TLR2, CSPG4, TLR3, CD53, TLR7, CD48, SEZ6L2, SLC16A1, SLC2A3, SLC2A1, EGFR, FUT11, TRPA1, LILRB1, IGSF6, LHFPL2, CD37, BTN3A1, VSIG1, CD36, SPAG4, CDCA7L, COL1A1, VSIG4, BTN3A2, NETO2, C3AR1, CAV1, ENPP3, CD70, IKBIP, SEMA5B, LPCAT1, FCER1G, SCARB1, ENTPD1, GAL3ST1, TYROBP, CSF1R, NDUFA4L2, SCD, MET, TMEM91, BRCA2, SLAMF8, HILPDA, ITGA4, PCDH17, ABCG1, KCNK3, IT…	278	5163	18224	1.358565443	0.049238539	0.00457967	0.262917553
GOTERM_CC_DIRECT	GO:0070062~extracellular exosome	66	0.160233066	2.68E-04	PXDN, CYP2J2, MMP9, FERMT3, CSPG4, CD53, C1QC, CD48, SLC1A4, SLC16A1, CXCR4, PLOD2, SLC2A3, SERPINE1, TGFBI, SLC2A1, DOCK10, KCNMA1, ICAM1, LAIR1, FUT11, LYZ, PFKP, CD84, C1QA, C1QB, CD86, CD37, VSIG4, TNFAIP3, LCP1, C3, ALDOC, ENPP3, VIM, APOC1, CD70, ITGB2, TIMP1, C5ORF46, DOCK2, RNASET2, ENO2, TGM2, SCARB1, ENTPD1, EHD2, MYOF, FN1, PTPRC, LIPA, LGALS1, ATAD2, NCKAP1L, ITGA4, ANXA4, PSMB8, PSMB…	278	2811	18224	1.539153736	0.064459908	0.005537219	0.346810191
GOTERM_BP_DIRECT	GO:0071223~cellular response to lipoteichoic acid	4	0.009711095	2.88E-04	CD36, CCL20, TLR2, TREM2	261	9	16792	28.59429544	0.411722653	0.029045214	0.488793954
GOTERM_BP_DIRECT	GO:0034113~heterotypic cell-cell adhesion	5	0.012138869	3.30E-04	ITGAX, ITGA5, CD2, ITGB2, ITGA4	261	22	16792	14.6220829	0.455676974	0.031504245	0.560136211
GOTERM_BP_DIRECT	GO:0071222~cellular response to lipopolysaccharide	9	0.021849964	3.74E-04	LILRB1, ICAM1, CD86, CD36, CCL20, SERPINE1, ABCA1, TNFAIP3, CD180	261	113	16792	5.124198962	0.498412988	0.033910606	0.635199163
GOTERM_BP_DIRECT	GO:0070374~positive regulation of ERK1 and ERK2 cascade	11	0.026705511	4.07E-04	EGFR, ICAM1, CD36, CCL20, VEGFA, PTPN22, PRKCDBP, CCL5, TREM2, CCL18, CSF1R	261	175	16792	4.044050356	0.527665799	0.035087203	0.69032739
GOTERM_BP_DIRECT	GO:0050852~T cell receptor signaling pathway	10	0.024277737	5.03E-04	FYB, PTPRC, BTN3A1, NCK1, PTPN22, THEMIS2, PSMB8, PAG1, PSMB9, LCP2	261	148	16792	4.347105726	0.604446954	0.041281464	0.852901582
GOTERM_BP_DIRECT	GO:0031623~receptor internalization	6	0.014566642	5.10E-04	LILRB1, CAV1, CD36, ADM, FCER1G, ITGB2	261	43	16792	8.977278802	0.609409441	0.04004965	0.864461252
GOTERM_MF_DIRECT	GO:0005201~extracellular matrix structural constituent	7	0.016994416	5.17E-04	HAPLN1, LAMA4, PXDN, COL4A1, VCAN, COL1A1, COL5A2	256	67	16881	6.889400653	0.238281681	0.086732225	0.747649698
GOTERM_BP_DIRECT	GO:0030593~neutrophil chemotaxis	7	0.016994416	5.43E-04	PIK3CG, CCL20, FCER1G, NCKAP1L, ITGB2, CCL5, CCL18	261	66	16792	6.823638686	0.632828173	0.040887489	0.921054106
GOTERM_BP_DIRECT	GO:0030335~positive regulation of cell migration	11	0.026705511	6.03E-04	EGFR, CDH13, SEMA5B, TNFAIP6, FLT1, ITGA5, FERMT3, VEGFA, COL1A1, CCL5, CSF1R	261	184	16792	3.846243545	0.671053472	0.043499916	1.021597455
GOTERM_BP_DIRECT	GO:0008283~cell proliferation	16	0.03884438	6.06E-04	PDK1, EGFR, LIPA, MKI67, LY86, MET, TPX2, CSPG4, CD70, IFI16, DDIT4, TYMS, TGFBI, TGFA, BHLHE41, CSF1R	261	366	16792	2.81255365	0.672952652	0.042075727	1.026890237
GOTERM_BP_DIRECT	GO:0032755~positive regulation of interleukin-6 production	6	0.014566642	6.31E-04	P2RX7, CD36, TLR2, FCER1G, TLR3, TLR7	261	45	16792	8.578288633	0.687651685	0.042182137	1.068915277
GOTERM_BP_DIRECT	GO:0061621~canonical glycolysis	5	0.012138869	6.42E-04	PFKFB4, ALDOC, ENO2, HK2, PFKP	261	26	16792	12.37253168	0.694011458	0.041411251	1.087708915
GOTERM_MF_DIRECT	GO:0017154~semaphorin receptor activity	4	0.009711095	6.78E-04	NRP2, PLXNC1, MET, PLXND1	256	12	16881	21.98046875	0.29986793	0.08526564	0.978099897
GOTERM_BP_DIRECT	GO:0007169~transmembrane receptor protein tyrosine kinase signaling pathway	8	0.01942219	7.27E-04	EGFR, FLT1, HCK, MET, CSPG4, PAG1, CSF1R, LCP2	261	96	16792	5.361430396	0.738278961	0.045171287	1.230356942
GOTERM_BP_DIRECT	GO:0035987~endodermal cell differentiation	5	0.012138869	7.45E-04	ITGA5, MMP9, ITGB2, ITGA4, FN1	261	27	16792	11.91428977	0.746767655	0.044749429	1.260428591
GOTERM_BP_DIRECT	GO:0031100~organ regeneration	6	0.014566642	7.72E-04	ADM, MKI67, PGF, ANGPT2, LCP1, NNMT	261	47	16792	8.213255075	0.75944582	0.044921374	1.307254732
GOTERM_BP_DIRECT	GO:0032760~positive regulation of tumor necrosis factor production	6	0.014566642	7.72E-04	CD36, LY96, CD2, TLR2, FCER1G, TLR3	261	47	16792	8.213255075	0.75944582	0.044921374	1.307254732
KEGG_PATHWAY	hsa05133:Pertussis	8	0.01942219	7.79E-04	C1QA, C1QB, C3, ITGA5, LY96, ITGB2, CASP1, C1QC	141	75	6879	5.203971631	0.138970881	0.02948206	0.965556956
GOTERM_BP_DIRECT	GO:0071260~cellular response to mechanical stimulus	7	0.016994416	8.03E-04	EGFR, TNFRSF10B, TLR3, COL1A1, KCNJ2, CASP1, TLR7	261	71	16792	6.34310075	0.772633543	0.045232341	1.358632161
GOTERM_CC_DIRECT	GO:0005578~proteinaceous extracellular matrix	13	0.031561059	8.57E-04	HAPLN1, PXDN, LGALS1, OLFML2B, MMP9, COL5A2, TIMP1, VEGFA, TGFBI, VCAN, LOX, ANGPTL4, FN1	278	268	18224	3.179856115	0.192161268	0.016280844	1.106455424
GOTERM_BP_DIRECT	GO:0048010~vascular endothelial growth factor receptor signaling pathway	7	0.016994416	8.65E-04	NRP2, CYBB, FLT1, PGF, NCK1, VEGFA, NCKAP1L	261	72	16792	6.255002129	0.797147019	0.047191776	1.462505328
GOTERM_CC_DIRECT	GO:0005925~focal adhesion	16	0.03884438	9.96E-04	PARVG, EGFR, ICAM1, PTPRC, CAV1, FLT1, HCK, VIM, CSPG4, ITGA4, APBB1IP, CDH13, ITGA5, GIT2, TGM2, LCP1	278	391	18224	2.682514858	0.219765141	0.017569559	1.285563594
GOTERM_BP_DIRECT	GO:0032496~response to lipopolysaccharide	10	0.024277737	0.001049644	TNFRSF9, CD96, P2RX7, TNFRSF10B, ADM, LY96, TLR2, PTPN22, IDO1, CASP1	261	164	16792	3.922997851	0.855800882	0.055365928	1.772599611
GOTERM_BP_DIRECT	GO:0033700~phospholipid efflux	4	0.009711095	0.001177076	APOC1, ABCA1, ABCG1, ABCA12	261	14	16792	18.38204707	0.886028451	0.060165621	1.985777042
GOTERM_CC_DIRECT	GO:0045121~membrane raft	11	0.026705511	0.001255178	CD48, EGFR, ICAM1, PTPRC, CAV1, CD36, SLC6A3, TLR2, ABCA1, BIRC3, PAG1	278	206	18224	3.500454006	0.268556685	0.020633198	1.617369208
GOTERM_MF_DIRECT	GO:0030169~low-density lipoprotein particle binding	4	0.009711095	0.001354979	CDH13, MSR1, CD36, SCARB1	256	15	16881	17.584375	0.509927559	0.132934201	1.947253409
GOTERM_BP_DIRECT	GO:0032497~detection of lipopolysaccharide	3	0.007283321	0.001403806	LY96, SCARB1, TREM2	261	4	16792	48.25287356	0.925012737	0.069428703	2.363991666
GOTERM_BP_DIRECT	GO:0042060~wound healing	7	0.016994416	0.001500974	EGFR, CCL20, TGFA, SCARB1, LOX, FN1, TIMP1	261	80	16792	5.629501916	0.937330189	0.072128011	2.525659343
KEGG_PATHWAY	hsa05230:Central carbon metabolism in cancer	7	0.016994416	0.001815138	PIK3CG, EGFR, PDK1, SLC2A1, MET, HK2, PFKP	141	64	6879	5.336103723	0.2944821	0.056479502	2.236536824
KEGG_PATHWAY	hsa02010:ABC transporters	6	0.014566642	0.001864803	TAP1, ABCC3, ABCC1, ABCA1, ABCG1, ABCA12	141	44	6879	6.652804642	0.301190001	0.049908162	2.297080212
KEGG_PATHWAY	hsa04512:ECM-receptor interaction	8	0.01942219	0.001873582	LAMA4, CD36, COL4A1, ITGA5, COL1A1, ITGA4, COL5A2, FN1	141	87	6879	4.486182441	0.302369155	0.044010308	2.307779008
KEGG_PATHWAY	hsa05323:Rheumatoid arthritis	8	0.01942219	0.00200154	ICAM1, CD86, FLT1, CCL20, VEGFA, TLR2, ITGB2, CCL5	141	88	6879	4.435203095	0.31933216	0.04184174	2.463589971
GOTERM_BP_DIRECT	GO:0043406~positive regulation of MAP kinase activity	6	0.014566642	0.002168866	PIK3CG, EGFR, DIRAS2, FLT1, VEGFA, EZH2	261	59	16792	6.542762517	0.981752579	0.100000756	3.63009462
GOTERM_BP_DIRECT	GO:0002250~adaptive immune response	9	0.021849964	0.002169246	CD84, PIK3CG, LILRB1, LAIR1, BTN3A1, CD86, TAP1, CTSS, PAG1	261	148	16792	3.912395154	0.981765411	0.097582333	3.630720721
GOTERM_MF_DIRECT	GO:0001875~lipopolysaccharide receptor activity	3	0.007283321	0.002205639	LY96, TLR2, SCARB1	256	5	16881	39.56484375	0.68696731	0.175991645	3.151645248
GOTERM_BP_DIRECT	GO:0006970~response to osmotic stress	4	0.009711095	0.002520695	KCNMA1, EGFR, AQP9, SLC2A1	261	18	16792	14.29714772	0.990476848	0.109837042	4.207137118
GOTERM_BP_DIRECT	GO:0008284~positive regulation of cell proliferation	17	0.041272153	0.00257167	EGFR, FLT1, PGF, OSMR, HCK, HILPDA, ESM1, TIMP1, PTHLH, CD86, ADM, VEGFA, TGFA, CDCA7L, HSF4, FN1, CSF1R	261	466	16792	2.34706395	0.991333305	0.109356826	4.290472561
GOTERM_MF_DIRECT	GO:0019955~cytokine binding	4	0.009711095	0.002759774	NRP2, TNFRSF9, CXCR4, CSF1R	256	19	16881	13.88240132	0.766283892	0.187520029	3.928782707
KEGG_PATHWAY	hsa04145:Phagosome	10	0.024277737	0.003388167	MSR1, CD36, C3, ITGA5, TAP1, TLR2, SCARB1, ITGB2, FCGR2A, CTSS	141	150	6879	3.25248227	0.478805821	0.06308551	4.137450629
GOTERM_BP_DIRECT	GO:0038084~vascular endothelial growth factor signaling pathway	3	0.007283321	0.003438202	NRP2, FLT1, VEGFA	261	6	16792	32.16858238	0.998254944	0.140335887	5.696697938
KEGG_PATHWAY	hsa04015:Rap1 signaling pathway	12	0.029133285	0.00356343	PIK3CG, FYB, EGFR, FLT1, PGF, VEGFA, MET, ITGB2, ANGPT2, APBB1IP, CSF1R, LCP2	141	210	6879	2.787841945	0.496111621	0.060407621	4.347127673
GOTERM_BP_DIRECT	GO:0007595~lactation	5	0.012138869	0.003960736	CAV1, CCND1, SLC6A3, VEGFA, HK2	261	42	16792	7.65918628	0.999336578	0.15649409	6.535253605
GOTERM_MF_DIRECT	GO:0001530~lipopolysaccharide binding	4	0.009711095	0.004242093	P2RX7, TLR2, SCARB1, TREM2	256	22	16881	11.98934659	0.893124126	0.243846512	5.979192112
GOTERM_MF_DIRECT	GO:0002020~protease binding	7	0.016994416	0.004297045	SLC6A3, SERPINE1, BRCA2, CD70, TNFAIP3, FN1, TIMP1	256	101	16881	4.570196473	0.896181974	0.222506129	6.054414582
GOTERM_MF_DIRECT	GO:0042626~ATPase activity, coupled to transmembrane movement of substances	5	0.012138869	0.004297275	TAP1, ABCC3, ABCC1, ABCA1, ABCA12	256	44	16881	7.493341619	0.896194584	0.202699565	6.054729237
GOTERM_BP_DIRECT	GO:0071345~cellular response to cytokine stimulus	4	0.009711095	0.004545053	CD86, CXCR4, ITGA4, CSF1R	261	22	16792	11.69766632	0.999775174	0.173795718	7.46464195
GOTERM_BP_DIRECT	GO:0010886~positive regulation of cholesterol storage	3	0.007283321	0.00476442	MSR1, CD36, SCARB1	261	7	16792	27.57307061	0.999850256	0.177742687	7.811305544
GOTERM_BP_DIRECT	GO:0072643~interferon-gamma secretion	3	0.007283321	0.00476442	LILRB1, BTN3A1, BTN3A2	261	7	16792	27.57307061	0.999850256	0.177742687	7.811305544
KEGG_PATHWAY	hsa04611:Platelet activation	9	0.021849964	0.004861672	PIK3CG, TBXAS1, FERMT3, FCER1G, FCGR2A, COL1A1, APBB1IP, COL5A2, LCP2	141	130	6879	3.377577741	0.607695667	0.075013789	5.88720126
KEGG_PATHWAY	hsa05142:Chagas disease (American trypanosomiasis)	8	0.01942219	0.005120055	PIK3CG, C1QA, C1QB, C3, SERPINE1, TLR2, CCL5, C1QC	141	104	6879	3.752864157	0.626775775	0.073010955	6.190981437
GOTERM_BP_DIRECT	GO:0033137~negative regulation of peptidyl-serine phosphorylation	4	0.009711095	0.005167654	CAV1, NCK1, RASSF2, DDIT4	261	23	16792	11.18907213	0.999929073	0.18754328	8.44534791
GOTERM_MF_DIRECT	GO:0005178~integrin binding	7	0.016994416	0.00519223	EGFR, ICAM1, ITGA5, FERMT3, TGFBI, ESM1, FN1	256	105	16881	4.39609375	0.93531513	0.220365309	7.271956877
GOTERM_BP_DIRECT	GO:0001501~skeletal system development	8	0.01942219	0.005503372	PTHLH, SH3PXD2B, HAPLN1, MMP9, RASSF2, VCAN, COL1A1, COL5A2	261	137	16792	3.75691473	0.999961936	0.194680224	8.970093077
KEGG_PATHWAY	hsa05146:Amoebiasis	8	0.01942219	0.005680159	PIK3CG, LAMA4, COL4A1, TLR2, ITGB2, COL1A1, COL5A2, FN1	141	106	6879	3.682055399	0.665025077	0.075147858	6.846397632
GOTERM_BP_DIRECT	GO:0030334~regulation of cell migration	6	0.014566642	0.005788325	PLXNC1, LAMA4, CXCR4, NCK1, PLXND1, DOCK10	261	74	16792	5.216526872	0.99997756	0.199896515	9.41326845
GOTERM_BP_DIRECT	GO:0030866~cortical actin cytoskeleton organization	4	0.009711095	0.0058391	PLEK, NCKAP1L, PRKCDBP, EHD2	261	24	16792	10.72286079	0.999979577	0.197790018	9.492023859
GOTERM_BP_DIRECT	GO:0006464~cellular protein modification process	7	0.016994416	0.005842139	PHKA2, ERO1A, PLOD2, ST8SIA4, LOX, LOXL2, RIMKLA	261	105	16792	4.289144317	0.999979692	0.194337139	9.496734976
GOTERM_BP_DIRECT	GO:0042110~T cell activation	5	0.012138869	0.005943148	PIK3CG, CD48, CD86, NCK1, CD2	261	47	16792	6.844379229	0.999983162	0.193883235	9.653206251
KEGG_PATHWAY	hsa05200:Pathways in cancer	17	0.041272153	0.00595735	EGFR, PIK3CG, COL4A1, PGF, MMP9, MET, EGLN3, BRCA2, BIRC3, CCND1, LAMA4, CXCR4, SLC2A1, VEGFA, TGFA, CSF1R, FN1	141	393	6879	2.110389259	0.68248552	0.073630526	7.169198572
GOTERM_MF_DIRECT	GO:0005515~protein binding	154	0.373877155	0.006052989	SLC9A9, PNMA2, PGF, MMP9, SLC6A3, TLR2, PTPN22, TLR3, CD53, APOBEC3C, CD48, KLHL6, SLC2A1, SERPINE1, TGFBI, GIT2, LOX, PAG1, EGFR, PIK3CG, GBP5, DTL, FUT11, PRKCDBP, C1QA, C1QB, TNFAIP6, CD37, BTN3A1, DOC2A, CD36, HSPB8, SPAG4, VEGFA, CDCA7L, COL1A1, TNFAIP3, GBP2, NEK6, PHKA2, PLXNC1, CAV1, ALDOC, CD70, ITGB2, ABCA1, CCL5, TIMP1, CALU, IKBIP, PPP1R3C, DOCK2, LAPTM5, ITGAX, ERO1A, STAMBPL1, FCER1…	256	8785	16881	1.15594497	0.958973923	0.233659698	8.428806839
GOTERM_MF_DIRECT	GO:0005524~ATP binding	36	0.087399854	0.006148855	DNAH11, CDK18, PFKFB4, HK2, ABCA1, TAP1, TGM2, ENTPD1, TOP2A, EHD2, DCLK1, ABCA12, CSF1R, KIF2A, PIK3CG, PDK1, EGFR, FLT1, MKI67, PNCK, HCK, MET, PFKP, TPX2, MYO1F, ATAD2, ABCG1, RIMKLA, P2RX7, MB21D1, PYGL, ABCC3, SLFN13, ABCC1, SLFN11, NEK6	256	1495	16881	1.587886706	0.961003451	0.220856596	8.556813758
GOTERM_BP_DIRECT	GO:0050702~interleukin-1 beta secretion	3	0.007283321	0.006287891	CD36, GBP5, ABCA1	261	8	16792	24.12643678	0.999991118	0.200430861	10.18532508
GOTERM_BP_DIRECT	GO:0045576~mast cell activation	3	0.007283321	0.006287891	CD48, FCER1G, LCP2	261	8	16792	24.12643678	0.999991118	0.200430861	10.18532508
GOTERM_BP_DIRECT	GO:0031666~positive regulation of lipopolysaccharide-mediated signaling pathway	3	0.007283321	0.006287891	LY96, LY86, CD180	261	8	16792	24.12643678	0.999991118	0.200430861	10.18532508
GOTERM_BP_DIRECT	GO:0043129~surfactant homeostasis	3	0.007283321	0.006287891	LPCAT1, VEGFA, ABCA12	261	8	16792	24.12643678	0.999991118	0.200430861	10.18532508
GOTERM_BP_DIRECT	GO:0007267~cell-cell signaling	11	0.026705511	0.006394042	PTHLH, C1QA, TNFAIP6, CD86, ADM, CCL20, PGF, ITGB2, CD70, CCL5, CCL18	261	254	16792	2.786255166	0.999992706	0.200028098	10.34857672
GOTERM_BP_DIRECT	GO:0022617~extracellular matrix disassembly	6	0.014566642	0.006475582	SH3PXD2B, MMP9, CTSS, LCP1, FN1, TIMP1	261	76	16792	5.079249849	0.99999373	0.198963067	10.47378955
GOTERM_BP_DIRECT	GO:0002040~sprouting angiogenesis	4	0.009711095	0.00656036	CDH13, PGF, ESM1, LOXL2	261	25	16792	10.29394636	0.999994643	0.198023222	10.60379864
GOTERM_BP_DIRECT	GO:0030206~chondroitin sulfate biosynthetic process	4	0.009711095	0.00656036	CHST11, CSPG4, VCAN, CHST15	261	25	16792	10.29394636	0.999994643	0.198023222	10.60379864
GOTERM_BP_DIRECT	GO:0033344~cholesterol efflux	4	0.009711095	0.00656036	APOC1, SCARB1, ABCA1, ABCG1	261	25	16792	10.29394636	0.999994643	0.198023222	10.60379864
GOTERM_BP_DIRECT	GO:0032735~positive regulation of interleukin-12 production	4	0.009711095	0.00656036	CD36, TLR2, TLR3, IDO1	261	25	16792	10.29394636	0.999994643	0.198023222	10.60379864
GOTERM_MF_DIRECT	GO:0001968~fibronectin binding	4	0.009711095	0.006851154	VEGFA, ITGA4, CTSS, IGFBP3	256	26	16881	10.14483173	0.973112894	0.22763146	9.489509856
GOTERM_BP_DIRECT	GO:0014070~response to organic cyclic compound	5	0.012138869	0.006892226	ICAM1, PLIN2, MKI67, TRPA1, ANGPT2	261	49	16792	6.565016811	0.999997107	0.203666216	11.11101813
GOTERM_BP_DIRECT	GO:0032757~positive regulation of interleukin-8 production	4	0.009711095	0.007332321	SERPINE1, TLR2, TLR3, TLR7	261	26	16792	9.898025346	0.999998723	0.211861105	11.77947799
GOTERM_MF_DIRECT	GO:0042803~protein homodimerization activity	21	0.050983248	0.007655161	STC2, PLEK, PGF, LGALS1, CCL5, KCNK3, ABCG1, LILRB1, TYMS, C1QB, CDH13, P2RX7, SLC16A1, PYGL, VEGFA, TAP1, CD2, SCARB1, BHLHE41, TOP2A, CSF1R	256	730	16881	1.896944563	0.982439546	0.236218651	10.54640238
GOTERM_CC_DIRECT	GO:0008305~integrin complex	4	0.009711095	0.007758312	ITGAX, ITGA5, ITGB2, ITGA4	278	27	18224	9.711697309	0.85620298	0.114151676	9.617282199
GOTERM_BP_DIRECT	GO:0071404~cellular response to low-density lipoprotein particle stimulus	3	0.007283321	0.008002237	CD36, FCER1G, ITGB2	261	9	16792	21.44572158	0.999999632	0.2254239	12.78793384
GOTERM_BP_DIRECT	GO:0001960~negative regulation of cytokine-mediated signaling pathway	3	0.007283321	0.008002237	PTPRC, CAV1, PXDN	261	9	16792	21.44572158	0.999999632	0.2254239	12.78793384
GOTERM_BP_DIRECT	GO:0070234~positive regulation of T cell apoptotic process	3	0.007283321	0.008002237	ICAM1, IDO1, CCL5	261	9	16792	21.44572158	0.999999632	0.2254239	12.78793384
GOTERM_BP_DIRECT	GO:0002224~toll-like receptor signaling pathway	4	0.009711095	0.008155794	TLR3, CTSS, TLR7, CD180	261	27	16792	9.531431815	0.999999723	0.225817983	13.01755605
GOTERM_BP_DIRECT	GO:0043085~positive regulation of catalytic activity	6	0.014566642	0.00844037	PIK3CG, SH3PXD2B, CAV1, GMFG, APOC1, IGFBP3	261	81	16792	4.765715907	0.999999837	0.22933509	13.44159575
GOTERM_BP_DIRECT	GO:0050731~positive regulation of peptidyl-tyrosine phosphorylation	6	0.014566642	0.008877745	ICAM1, CD36, ITGA5, VEGFA, CSPG4, TREM2	261	82	16792	4.707597421	0.999999928	0.236290827	14.08952619
GOTERM_BP_DIRECT	GO:2000352~negative regulation of endothelial cell apoptotic process	4	0.009711095	0.009031511	ICAM1, SERPINE1, TNFAIP3, ANGPTL4	261	28	16792	9.191023536	0.999999946	0.236494503	14.31622858
GOTERM_BP_DIRECT	GO:2000406~positive regulation of T cell migration	3	0.007283321	0.009901228	CCL20, ITGA4, CCL5	261	10	16792	19.30114943	0.999999989	0.252672409	15.58792437
GOTERM_BP_DIRECT	GO:0097421~liver regeneration	4	0.009711095	0.009960132	EGFR, TYMS, CCND1, EZH2	261	29	16792	8.87409169	0.99999999	0.25054952	15.67340784
GOTERM_BP_DIRECT	GO:0043542~endothelial cell migration	4	0.009711095	0.009960132	CDH13, ITGB2, PLXND1, LOXL2	261	29	16792	8.87409169	0.99999999	0.25054952	15.67340784
KEGG_PATHWAY	hsa05212:Pancreatic cancer	6	0.014566642	0.010098182	PIK3CG, EGFR, CCND1, VEGFA, TGFA, BRCA2	141	65	6879	4.503436989	0.857541816	0.114669425	11.87050675
GOTERM_MF_DIRECT	GO:0015026~coreceptor activity	4	0.009711095	0.010235442	CD86, CXCR4, LY96, ITGA4	256	30	16881	8.7921875	0.995535441	0.286964486	13.86116605
KEGG_PATHWAY	hsa05211:Renal cell carcinoma	6	0.014566642	0.010751481	PIK3CG, VEGFA, SLC2A1, MET, EGLN3, TGFA	141	66	6879	4.435203095	0.874501526	0.114927734	12.59190602
GOTERM_MF_DIRECT	GO:0005536~glucose binding	3	0.007283321	0.011426276	PYGL, SLC2A3, HK2	256	11	16881	17.98401989	0.997629898	0.299231565	15.35208069
GOTERM_CC_DIRECT	GO:0002116~semaphorin receptor complex	3	0.007283321	0.011565379	NRP2, PLXNC1, PLXND1	278	11	18224	17.87835186	0.94478727	0.156660762	14.01743455
GOTERM_BP_DIRECT	GO:0071346~cellular response to interferon-gamma	5	0.012138869	0.011675729	GBP5, CCL20, TLR3, CCL5, CCL18	261	57	16792	5.643610943	1	0.28335904	18.12768779
GOTERM_BP_DIRECT	GO:0006935~chemotaxis	7	0.016994416	0.011827489	C3AR1, DOCK2, CCL20, CXCR4, NCKAP1L, CCL5, CCL18	261	122	16792	3.691476666	1	0.282815847	18.34152283
KEGG_PATHWAY	hsa04650:Natural killer cell mediated cytotoxicity	8	0.01942219	0.011950116	PIK3CG, CD48, ICAM1, TNFRSF10B, FCER1G, ITGB2, LCP2, TYROBP	141	122	6879	3.199162888	0.900564073	0.120353938	13.90138076
GOTERM_BP_DIRECT	GO:0045824~negative regulation of innate immune response	3	0.007283321	0.01197878	NMI, IFI16, TNFAIP3	261	11	16792	17.54649948	1	0.282279572	18.55417425
GOTERM_BP_DIRECT	GO:0051592~response to calcium ion	5	0.012138869	0.012391706	KCNMA1, EGFR, P2RX7, CAV1, CCND1	261	58	16792	5.546307306	1	0.286899757	19.13192203
KEGG_PATHWAY	hsa04610:Complement and coagulation cascades	6	0.014566642	0.012883758	C1QA, C3AR1, C1QB, C3, SERPINE1, C1QC	141	69	6879	4.242368178	0.917069705	0.122817076	14.90883177
GOTERM_BP_DIRECT	GO:0045907~positive regulation of vasoconstriction	4	0.009711095	0.013068993	EGFR, ICAM1, CAV1, TBXAS1	261	32	16792	8.042145594	1	0.296414899	20.0712088
GOTERM_BP_DIRECT	GO:0007165~signal transduction	29	0.070405438	0.0131312	PGF, C3, TLR2, TLR3, CD70, FPR3, CD53, APBB1IP, CD48, CCL20, EVI2A, CASP1, ANGPT2, PAG1, TYROBP, CSF1R, EGFR, FYB, LGALS1, MET, ANXA4, CCL18, LILRB1, TNFAIP6, TNFRSF10B, RGS1, ADM, CD300A, NEK6	261	1161	16792	1.607043736	1	0.294045535	20.15696361
GOTERM_BP_DIRECT	GO:0002755~MyD88-dependent toll-like receptor signaling pathway	4	0.009711095	0.014214471	CD36, LY96, TLR2, TLR7	261	33	16792	7.798444212	1	0.310524958	21.63646784
GOTERM_BP_DIRECT	GO:1902042~negative regulation of extrinsic apoptotic signaling pathway via death domain receptors	4	0.009711095	0.014214471	ICAM1, TNFRSF10B, SERPINE1, TNFAIP3	261	33	16792	7.798444212	1	0.310524958	21.63646784
GOTERM_BP_DIRECT	GO:0007252~I-kappaB phosphorylation	3	0.007283321	0.014228952	TLR2, TLR3, TLR7	261	12	16792	16.08429119	1	0.307215836	21.65607012
GOTERM_MF_DIRECT	GO:0019903~protein phosphatase binding	5	0.012138869	0.01510294	EGFR, PPP1R3C, MET, HSF4, CSF1R	256	63	16881	5.23344494	0.999666126	0.358988704	19.80502324
GOTERM_BP_DIRECT	GO:0001932~regulation of protein phosphorylation	4	0.009711095	0.015415151	PIK3CG, EZH2, TLR7, FN1	261	34	16792	7.569078206	1	0.32458192	23.24616033
GOTERM_BP_DIRECT	GO:0071360~cellular response to exogenous dsRNA	3	0.007283321	0.016645942	CAV1, MB21D1, TLR3	261	13	16792	14.84703802	1	0.341828691	24.86388211
GOTERM_BP_DIRECT	GO:0045088~regulation of innate immune response	3	0.007283321	0.016645942	SAMHD1, PTPN22, BIRC3	261	13	16792	14.84703802	1	0.341828691	24.86388211
GOTERM_MF_DIRECT	GO:0001948~glycoprotein binding	5	0.012138869	0.016772025	EGFR, LGALS1, VIM, TGFA, ITGB2	256	65	16881	5.072415865	0.999863188	0.373908134	21.75366104
KEGG_PATHWAY	hsa04380:Osteoclast differentiation	8	0.01942219	0.017139486	PIK3CG, LILRB1, CYBB, FCGR2A, TREM2, CSF1R, LCP2, TYROBP	141	131	6879	2.979373071	0.963822173	0.152924495	19.36512703
KEGG_PATHWAY	hsa05144:Malaria	5	0.012138869	0.017156073	ICAM1, CD36, MET, TLR2, ITGB2	141	49	6879	4.978289188	0.963939213	0.146335168	19.38206826
GOTERM_BP_DIRECT	GO:0030574~collagen catabolic process	5	0.012138869	0.017276611	COL4A1, MMP9, COL1A1, CTSS, COL5A2	261	64	16792	5.026340996	1	0.348505565	25.68032874
GOTERM_CC_DIRECT	GO:0030666~endocytic vesicle membrane	5	0.012138869	0.018028892	CAV1, MSR1, CD36, SCARB1, CD163	278	66	18224	4.966208851	0.989220992	0.222502821	21.03777096
GOTERM_BP_DIRECT	GO:0002244~hematopoietic progenitor cell differentiation	5	0.012138869	0.019136585	PTPRC, PLEK, TMEM91, ANLN, TOP2A	261	66	16792	4.874027633	1	0.374256155	28.03984067
GOTERM_MF_DIRECT	GO:0042802~identical protein binding	20	0.048555475	0.019175493	EGFR, CAV1, NMI, GBP5, NOL3, MMP9, VIM, LYZ, TLR3, KCNJ2, ANXA4, HSPB8, SLC2A1, VEGFA, COL1A1, TNFAIP3, LCP1, FN1, TYROBP, ANGPTL4	256	749	16881	1.760785214	0.99996224	0.399031909	24.48234534
GOTERM_BP_DIRECT	GO:0010812~negative regulation of cell-substrate adhesion	3	0.007283321	0.019224086	LGALS1, COL1A1, ANGPT2	261	14	16792	13.7865353	1	0.371778299	28.14908654
GOTERM_BP_DIRECT	GO:0010875~positive regulation of cholesterol efflux	3	0.007283321	0.019224086	ABCA1, ABCG1, ABCA12	261	14	16792	13.7865353	1	0.371778299	28.14908654
GOTERM_CC_DIRECT	GO:0000139~Golgi membrane	17	0.041272153	0.019434343	EGFR, CAV1, GBP5, FUT11, TLR3, TLR7, ABCG1, C3ORF58, LPCAT1, ST8SIA4, SLC2A1, CHST11, TGFA, CHST15, PMEPA1, GBP2, GAL3ST1	278	591	18224	1.885646812	0.992454415	0.226786145	22.49250367
GOTERM_MF_DIRECT	GO:0004714~transmembrane receptor protein tyrosine kinase activity	4	0.009711095	0.019475019	EGFR, FLT1, MET, CSF1R	256	38	16881	6.941200658	0.999967844	0.388973799	24.81612155
KEGG_PATHWAY	hsa05205:Proteoglycans in cancer	10	0.024277737	0.020501768	PIK3CG, EGFR, CAV1, CCND1, ITGA5, MMP9, VEGFA, MET, TLR2, FN1	141	200	6879	2.439361702	0.981262916	0.165384482	22.73297238
KEGG_PATHWAY	hsa04620:Toll-like receptor signaling pathway	7	0.016994416	0.020676863	PIK3CG, CD86, LY96, TLR2, TLR3, CCL5, TLR7	141	106	6879	3.221798475	0.981895152	0.160052869	22.90476091
GOTERM_BP_DIRECT	GO:0042157~lipoprotein metabolic process	4	0.009711095	0.020774583	APOC1, SCARB1, ABCA1, ABCG1	261	38	16792	6.772333132	1	0.39122452	30.05919267
GOTERM_MF_DIRECT	GO:0004672~protein kinase activity	12	0.029133285	0.020943879	PIK3CG, EGFR, PDK1, CCND1, CDK18, PNCK, HSPB8, RASSF2, MET, CCL5, DCLK1, NEK6	256	359	16881	2.204169568	0.999985385	0.397138203	26.43315038
GOTERM_MF_DIRECT	GO:0001618~virus receptor activity	5	0.012138869	0.021434819	ICAM1, CD86, CXCR4, ITGA5, SCARB1	256	70	16881	4.710100446	0.999988774	0.390755145	26.96635344
KEGG_PATHWAY	hsa04668:TNF signaling pathway	7	0.016994416	0.021550131	PIK3CG, ICAM1, CCL20, MMP9, CCL5, BIRC3, TNFAIP3	141	107	6879	3.191688208	0.984745173	0.159943229	23.75630556
GOTERM_BP_DIRECT	GO:0034375~high-density lipoprotein particle remodeling	3	0.007283321	0.021957855	APOC1, SCARB1, ABCG1	261	15	16792	12.86743295	1	0.404435801	31.48463626
GOTERM_BP_DIRECT	GO:0006691~leukotriene metabolic process	3	0.007283321	0.021957855	TLR2, ABCC1, ALOX5	261	15	16792	12.86743295	1	0.404435801	31.48463626
GOTERM_BP_DIRECT	GO:0002576~platelet degranulation	6	0.014566642	0.0219832	CD36, PLEK, VEGFA, SERPINE1, FN1, TIMP1	261	103	16792	3.747796005	1	0.400923117	31.51486709
GOTERM_BP_DIRECT	GO:0030199~collagen fibril organization	4	0.009711095	0.022254322	COL1A1, LOX, LOXL2, COL5A2	261	39	16792	6.598683564	1	0.40091492	31.83746997
GOTERM_CC_DIRECT	GO:0005764~lysosome	9	0.021849964	0.022562959	LAPTM5, LIPA, DOC2A, CXCR4, HCK, RNASET2, CTSS, TNFAIP3, TLR7	278	226	18224	2.610555803	0.99659506	0.247328492	25.64244165
GOTERM_BP_DIRECT	GO:0030819~positive regulation of cAMP biosynthetic process	4	0.009711095	0.02379012	PTHLH, ADM, GPR65, ABCA1	261	40	16792	6.433716475	1	0.418098476	33.63805389
GOTERM_BP_DIRECT	GO:0090026~positive regulation of monocyte chemotaxis	3	0.007283321	0.02484185	SERPINE1, PLA2G7, CCL5	261	16	16792	12.06321839	1	0.428150238	34.84517923
GOTERM_BP_DIRECT	GO:0030949~positive regulation of vascular endothelial growth factor receptor signaling pathway	3	0.007283321	0.02484185	FLT1, ITGA5, VEGFA	261	16	16792	12.06321839	1	0.428150238	34.84517923
GOTERM_BP_DIRECT	GO:0030301~cholesterol transport	3	0.007283321	0.02484185	CAV1, MSR1, CD36	261	16	16792	12.06321839	1	0.428150238	34.84517923
GOTERM_BP_DIRECT	GO:0043066~negative regulation of apoptotic process	14	0.033988832	0.025355248	EGFR, NOL3, HCK, MMP9, NCKAP1L, BIRC3, ANXA4, TIMP1, CHST11, VEGFA, TGM2, TGFA, ANGPTL4, CSF1R	261	455	16792	1.979605069	1	0.430949518	35.42689786
GOTERM_BP_DIRECT	GO:0051209~release of sequestered calcium ion into cytosol	4	0.009711095	0.025381948	PTPRC, P2RX7, ERO1A, TRPA1	261	41	16792	6.276796561	1	0.427502928	35.45701668
GOTERM_BP_DIRECT	GO:0006468~protein phosphorylation	14	0.033988832	0.025642935	PDK1, FYB, PHKA2, PIK3CG, CDK18, HCK, PNCK, P2RX7, CCND1, GMFG, RASSF2, IGFBP3, NEK6, DCLK1	261	456	16792	1.97526383	1	0.427077475	35.75072794
KEGG_PATHWAY	hsa00051:Fructose and mannose metabolism	4	0.009711095	0.026606245	PFKFB4, ALDOC, HK2, PFKP	141	32	6879	6.098404255	0.994358394	0.187064463	28.51896908
GOTERM_MF_DIRECT	GO:0005216~ion channel activity	4	0.009711095	0.026972189	P2RX7, MCUB, TRPA1, KCNK3	256	43	16881	6.134084302	0.999999433	0.450781528	32.73638699
GOTERM_BP_DIRECT	GO:0002548~monocyte chemotaxis	4	0.009711095	0.027029734	FLT1, CCL20, CCL5, CCL18	261	42	16792	6.127349024	1	0.440544472	37.29042231
GOTERM_CC_DIRECT	GO:0042995~cell projection	5	0.012138869	0.02737748	SH3PXD2B, FERMT3, HCK, TLR2, ANGPT2	278	75	18224	4.370263789	0.999004283	0.28046141	30.25967974
GOTERM_BP_DIRECT	GO:0060749~mammary gland alveolus development	3	0.007283321	0.0278708	CCND1, VEGFA, TGFA	261	17	16792	11.35361731	1	0.446953367	38.20722696
GOTERM_BP_DIRECT	GO:0070542~response to fatty acid	3	0.007283321	0.0278708	CD36, TBXAS1, TLR2	261	17	16792	11.35361731	1	0.446953367	38.20722696
GOTERM_BP_DIRECT	GO:0002407~dendritic cell chemotaxis	3	0.007283321	0.0278708	PIK3CG, CXCR4, CCL5	261	17	16792	11.35361731	1	0.446953367	38.20722696
GOTERM_BP_DIRECT	GO:0030224~monocyte differentiation	3	0.007283321	0.0278708	VEGFA, IFI16, CSF1R	261	17	16792	11.35361731	1	0.446953367	38.20722696
GOTERM_BP_DIRECT	GO:0032722~positive regulation of chemokine production	3	0.007283321	0.0278708	TLR2, TLR3, TLR7	261	17	16792	11.35361731	1	0.446953367	38.20722696
GOTERM_MF_DIRECT	GO:0008144~drug binding	5	0.012138869	0.027983889	TYMS, PYGL, SLC6A3, TLR7, TOP2A	256	76	16881	4.338250411	0.999999672	0.449636441	33.74359488
KEGG_PATHWAY	hsa05416:Viral myocarditis	5	0.012138869	0.028261113	ICAM1, CAV1, CD86, CCND1, ITGB2	141	57	6879	4.279581934	0.995930699	0.190795189	30.01733399
GOTERM_BP_DIRECT	GO:0045785~positive regulation of cell adhesion	4	0.009711095	0.028733362	VEGFA, TGM2, CCL5, APBB1IP	261	43	16792	5.984852535	1	0.453406439	39.13434795
GOTERM_CC_DIRECT	GO:0072562~blood microparticle	7	0.016994416	0.028821116	C1QB, C3, SLC2A1, CP, C1QC, FN1, ANGPTL4	278	152	18224	3.018932223	0.999312127	0.281791751	31.59168581
KEGG_PATHWAY	hsa05222:Small cell lung cancer	6	0.014566642	0.029110644	PIK3CG, LAMA4, CCND1, COL4A1, BIRC3, FN1	141	85	6879	3.443804756	0.99655975	0.189482132	30.77525204
GOTERM_MF_DIRECT	GO:0050659~N-acetylgalactosamine 4-sulfate 6-O-sulfotransferase activity	2	0.004855547	0.029984178	CHST11, CHST15	256	2	16881	65.94140625	0.999999889	0.459836397	35.69380711
GOTERM_CC_DIRECT	GO:0005602~complement component C1 complex	2	0.004855547	0.030169263	C1QA, C1QB	278	2	18224	65.55395683	0.999513268	0.282256718	32.81434492
GOTERM_BP_DIRECT	GO:2001183~negative regulation of interleukin-12 secretion	2	0.004855547	0.030728294	LILRB1, TNFRSF9	261	2	16792	64.33716475	1	0.472425157	41.22868049
GOTERM_BP_DIRECT	GO:0001798~positive regulation of type IIa hypersensitivity	2	0.004855547	0.030728294	C3, FCER1G	261	2	16792	64.33716475	1	0.472425157	41.22868049
GOTERM_BP_DIRECT	GO:0034381~plasma lipoprotein particle clearance	2	0.004855547	0.030728294	MSR1, CD36	261	2	16792	64.33716475	1	0.472425157	41.22868049
GOTERM_BP_DIRECT	GO:0055096~low-density lipoprotein particle mediated signaling	2	0.004855547	0.030728294	CDH13, CD36	261	2	16792	64.33716475	1	0.472425157	41.22868049
GOTERM_BP_DIRECT	GO:0043691~reverse cholesterol transport	3	0.007283321	0.031039563	SCARB1, ABCA1, ABCG1	261	18	16792	10.72286079	1	0.472151485	41.5492756
GOTERM_BP_DIRECT	GO:0070266~necroptotic process	3	0.007283321	0.031039563	PYGL, LY96, TLR3	261	18	16792	10.72286079	1	0.472151485	41.5492756
GOTERM_BP_DIRECT	GO:0030225~macrophage differentiation	3	0.007283321	0.031039563	MMP9, VEGFA, CSF1R	261	18	16792	10.72286079	1	0.472151485	41.5492756
GOTERM_BP_DIRECT	GO:0010039~response to iron ion	3	0.007283321	0.031039563	C1QA, CCND1, SLC6A3	261	18	16792	10.72286079	1	0.472151485	41.5492756
GOTERM_BP_DIRECT	GO:0006915~apoptotic process	16	0.03884438	0.031061109	LGALS1, LY86, EGLN3, GPR65, TPX2, TLR2, ITGB2, BIRC3, TNFRSF9, TNFRSF10B, CXCR4, CD2, CASP1, TNFAIP3, IGFBP3, NEK6	261	567	16792	1.815510822	1	0.468709623	41.57140543
KEGG_PATHWAY	hsa05020:Prion diseases	4	0.009711095	0.031173531	C1QA, C1QB, CCL5, C1QC	141	34	6879	5.739674593	0.997713185	0.195202118	32.58436487
KEGG_PATHWAY	hsa04640:Hematopoietic cell lineage	6	0.014566642	0.031764313	CD37, CD36, ITGA5, CD2, ITGA4, CSF1R	141	87	6879	3.364636831	0.997965918	0.192420811	33.09440057
GOTERM_BP_DIRECT	GO:0030838~positive regulation of actin filament polymerization	4	0.009711095	0.032307488	ICAM1, HCK, NCK1, NCKAP1L	261	45	16792	5.718859089	1	0.478563545	42.83825787
GOTERM_CC_DIRECT	GO:0005604~basement membrane	5	0.012138869	0.032307656	LAMA4, COL4A1, TGFBI, LOXL2, TIMP1	278	79	18224	4.14898461	0.999719076	0.288746298	34.71239065
GOTERM_MF_DIRECT	GO:0005215~transporter activity	8	0.01942219	0.034121127	AQP9, TAP1, SCARB1, ABCC1, ABCA1, SLC15A4, FABP6, ABCA12	256	202	16881	2.611540842	0.999999988	0.491523124	39.55881392
GOTERM_MF_DIRECT	GO:0005044~scavenger receptor activity	4	0.009711095	0.035795874	MSR1, ENPP3, LOXL2, CD163	256	48	16881	5.495117188	0.999999995	0.495799716	41.06106
GOTERM_BP_DIRECT	GO:0071230~cellular response to amino acid stimulus	4	0.009711095	0.036102637	EGFR, COL4A1, COL1A1, COL5A2	261	47	16792	5.475503383	1	0.513893185	46.53839351
GOTERM_BP_DIRECT	GO:0033209~tumor necrosis factor-mediated signaling pathway	6	0.014566642	0.036568632	TNFRSF9, TNFRSF10B, CD70, BIRC3, PSMB8, PSMB9	261	118	16792	3.271381259	1	0.514764159	46.97685204
GOTERM_BP_DIRECT	GO:0043123~positive regulation of I-kappaB kinase/NF-kappaB signaling	7	0.016994416	0.03946274	CD36, TNFRSF10B, LGALS1, TGM2, BIRC3, CASP1, NEK6	261	161	16792	2.797268033	1	0.538547255	49.62506625
GOTERM_BP_DIRECT	GO:0042346~positive regulation of NF-kappaB import into nucleus	3	0.007283321	0.041335128	TLR2, TLR3, TLR7	261	21	16792	9.191023536	1	0.551791111	51.27149301
GOTERM_BP_DIRECT	GO:0055114~oxidation-reduction process	16	0.03884438	0.042272904	SH3PXD2B, PXDN, TBXAS1, CYP2J2, NDUFA4L2, SCD, EGLN3, IDO1, MTHFD2, CYBB, ERO1A, PLOD2, ALOX5, LOX, CP, LOXL2	261	592	16792	1.738842291	1	0.556351409	52.07693128
GOTERM_BP_DIRECT	GO:0050830~defense response to Gram-positive bacterium	5	0.012138869	0.042948875	P2RX7, CD36, ADM, LYZ, TLR2	261	85	16792	3.784539103	1	0.558538463	52.64972011
GOTERM_BP_DIRECT	GO:0007568~aging	7	0.016994416	0.043549464	TYMS, CD86, ADM, SLC6A3, ITGB2, LOXL2, TIMP1	261	165	16792	2.729455474	1	0.560036374	53.1532207
GOTERM_MF_DIRECT	GO:0004888~transmembrane signaling receptor activity	8	0.01942219	0.044310799	IGSF6, EGFR, ICAM1, EVI2A, CLEC2D, TLR2, TLR3, TLR7	256	214	16881	2.465099299	1	0.560473289	48.17584899
GOTERM_MF_DIRECT	GO:0034186~apolipoprotein A-I binding	2	0.004855547	0.044638722	SCARB1, ABCA1	256	3	16881	43.9609375	1	0.550972919	48.43314881
GOTERM_MF_DIRECT	GO:0004720~protein-lysine 6-oxidase activity	2	0.004855547	0.044638722	LOX, LOXL2	256	3	16881	43.9609375	1	0.550972919	48.43314881
GOTERM_BP_DIRECT	GO:0010165~response to X-ray	3	0.007283321	0.045014135	CCND1, BRCA2, IKBIP	261	22	16792	8.773249739	1	0.56868389	54.36007121
GOTERM_BP_DIRECT	GO:0002230~positive regulation of defense response to virus by host	3	0.007283321	0.045014135	LILRB1, MB21D1, PTPN22	261	22	16792	8.773249739	1	0.56868389	54.36007121
GOTERM_BP_DIRECT	GO:0050717~positive regulation of interleukin-1 alpha secretion	2	0.004855547	0.045737862	P2RX7, CASP1	261	3	16792	42.89144317	1	0.571033104	54.94554194
GOTERM_BP_DIRECT	GO:2001202~negative regulation of transforming growth factor-beta secretion	2	0.004855547	0.045737862	LILRB1, FN1	261	3	16792	42.89144317	1	0.571033104	54.94554194
GOTERM_BP_DIRECT	GO:0070433~negative regulation of nucleotide-binding oligomerization domain containing 2 signaling pathway	2	0.004855547	0.045737862	PTPN22, TNFAIP3	261	3	16792	42.89144317	1	0.571033104	54.94554194
GOTERM_BP_DIRECT	GO:0002534~cytokine production involved in inflammatory response	2	0.004855547	0.045737862	CD96, IDO1	261	3	16792	42.89144317	1	0.571033104	54.94554194
GOTERM_BP_DIRECT	GO:2000116~regulation of cysteine-type endopeptidase activity	2	0.004855547	0.045737862	BIRC3, PSMB9	261	3	16792	42.89144317	1	0.571033104	54.94554194
GOTERM_BP_DIRECT	GO:0071221~cellular response to bacterial lipopeptide	2	0.004855547	0.045737862	CD36, TLR2	261	3	16792	42.89144317	1	0.571033104	54.94554194
GOTERM_BP_DIRECT	GO:0044406~adhesion of symbiont to host	2	0.004855547	0.045737862	ICAM1, SCARB1	261	3	16792	42.89144317	1	0.571033104	54.94554194
GOTERM_BP_DIRECT	GO:2001180~negative regulation of interleukin-10 secretion	2	0.004855547	0.045737862	LILRB1, TNFRSF9	261	3	16792	42.89144317	1	0.571033104	54.94554194
GOTERM_BP_DIRECT	GO:0002291~T cell activation via T cell receptor contact with antigen bound to MHC molecule on antigen presenting cell	2	0.004855547	0.045737862	ICAM1, APBB1IP	261	3	16792	42.89144317	1	0.571033104	54.94554194
GOTERM_BP_DIRECT	GO:0070141~response to UV-A	2	0.004855547	0.045737862	EGFR, CCND1	261	3	16792	42.89144317	1	0.571033104	54.94554194
GOTERM_CC_DIRECT	GO:0043231~intracellular membrane-bounded organelle	15	0.036416606	0.046512287	AQP9, DTL, ANLN, CTSS, ABCG1, CD86, PPP1R3B, PLIN2, ERO1A, VCAN, SCARB1, TREM2, MYOF, PMEPA1, NEK6	278	558	18224	1.762203141	0.999992929	0.377730658	46.11687295
GOTERM_MF_DIRECT	GO:0005540~hyaluronic acid binding	3	0.007283321	0.046694617	HAPLN1, TNFAIP6, VCAN	256	23	16881	8.601052989	1	0.555763025	50.01936995
GOTERM_BP_DIRECT	GO:0001934~positive regulation of protein phosphorylation	6	0.014566642	0.04762415	EGFR, CCND1, C3, MMP9, VEGFA, CSF1R	261	127	16792	3.039551091	1	0.582546435	56.43843775
GOTERM_CC_DIRECT	GO:0005911~cell-cell junction	7	0.016994416	0.047918018	P2RX7, ITGA5, NCK1, SLC2A1, CD2, CD53, LCP2	278	172	18224	2.667893592	0.999995103	0.37516427	47.13916419
GOTERM_CC_DIRECT	GO:0005783~endoplasmic reticulum	20	0.048555475	0.048592684	SLC39A14, PXDN, CAV1, STC2, SCD, APOC1, TLR7, IKBIP, CALU, SEZ6L2, MCTP2, PLIN2, LPCAT1, ERO1A, ITGA5, PLOD2, NCK1, CLEC2D, TGM2, PCSK6	278	828	18224	1.583428909	0.999995896	0.368329007	47.62341763
KEGG_PATHWAY	hsa05219:Bladder cancer	4	0.009711095	0.050151897	EGFR, CCND1, MMP9, VEGFA	141	41	6879	4.75973015	0.999948761	0.280573185	47.30237796
GOTERM_CC_DIRECT	GO:0002102~podosome	3	0.007283321	0.051014203	SH3PXD2B, FERMT3, LCP1	278	24	18224	8.194244604	0.999997824	0.372268573	49.32798614
GOTERM_CC_DIRECT	GO:0031093~platelet alpha granule lumen	4	0.009711095	0.051113136	VEGFA, SERPINE1, FN1, TIMP1	278	55	18224	4.767560497	0.99999788	0.362678717	49.39652599
GOTERM_BP_DIRECT	GO:0010628~positive regulation of gene expression	9	0.021849964	0.051748434	LILRB1, P2RX7, CAV1, VIM, VEGFA, TLR2, TLR3, PTPN22, FN1	261	262	16792	2.210055278	1	0.610204229	59.54195162
GOTERM_BP_DIRECT	GO:0019915~lipid storage	3	0.007283321	0.052715396	CAV1, CD36, PLIN2	261	24	16792	8.042145594	1	0.613675361	60.23884054
KEGG_PATHWAY	hsa05140:Leishmaniasis	5	0.012138869	0.05607504	C3, TLR2, ITGB2, FCGR2A, ITGA4	141	71	6879	3.435720707	0.999984583	0.300522084	51.25076148
GOTERM_BP_DIRECT	GO:0042327~positive regulation of phosphorylation	3	0.007283321	0.056728878	EGFR, NCKAP1L, CCL5	261	25	16792	7.72045977	1	0.637947551	63.01237292
GOTERM_BP_DIRECT	GO:0048589~developmental growth	3	0.007283321	0.056728878	TYMS, ADM, CHST11	261	25	16792	7.72045977	1	0.637947551	63.01237292
GOTERM_MF_DIRECT	GO:0020037~heme binding	6	0.014566642	0.056966813	CYBB, PXDN, CYP2J2, TBXAS1, STC2, IDO1	256	137	16881	2.887944799	1	0.618682114	57.28661671
GOTERM_CC_DIRECT	GO:0016323~basolateral plasma membrane	7	0.016994416	0.057318854	EGFR, CAV1, AQP9, CA9, SLC2A1, TGFA, ABCC1	278	180	18224	2.549320544	0.999999586	0.387328024	53.52873789
GOTERM_BP_DIRECT	GO:0007204~positive regulation of cytosolic calcium ion concentration	6	0.014566642	0.057452514	PIK3CG, C3AR1, CD36, ADM, CXCR4, FPR3	261	134	16792	2.880768571	1	0.639295839	63.49264848
GOTERM_MF_DIRECT	GO:0050840~extracellular matrix binding	3	0.007283321	0.058251257	OLFML2B, TGFBI, VEGFA	256	26	16881	7.608623798	1	0.615814934	58.12264622
GOTERM_MF_DIRECT	GO:0033300~dehydroascorbic acid transporter activity	2	0.004855547	0.059072726	SLC2A3, SLC2A1	256	4	16881	32.97070313	1	0.610150796	58.64931551
GOTERM_MF_DIRECT	GO:0005172~vascular endothelial growth factor receptor binding	2	0.004855547	0.059072726	PGF, VEGFA	256	4	16881	32.97070313	1	0.610150796	58.64931551
GOTERM_MF_DIRECT	GO:0016887~ATPase activity	7	0.016994416	0.059684304	DNAH11, ATAD2, ABCC1, ABCA1, ABCG1, KIF2A, ABCA12	256	183	16881	2.522348873	1	0.603410078	59.03740552
GOTERM_BP_DIRECT	GO:0038124~toll-like receptor TLR6:TLR2 signaling pathway	2	0.004855547	0.060515881	CD36, TLR2	261	4	16792	32.16858238	1	0.655560979	65.46152407
GOTERM_BP_DIRECT	GO:0071726~cellular response to diacyl bacterial lipopeptide	2	0.004855547	0.060515881	CD36, TLR2	261	4	16792	32.16858238	1	0.655560979	65.46152407
GOTERM_BP_DIRECT	GO:0070837~dehydroascorbic acid transport	2	0.004855547	0.060515881	SLC2A3, SLC2A1	261	4	16792	32.16858238	1	0.655560979	65.46152407
GOTERM_BP_DIRECT	GO:0097411~hypoxia-inducible factor-1alpha signaling pathway	2	0.004855547	0.060515881	PDK1, CYBB	261	4	16792	32.16858238	1	0.655560979	65.46152407
GOTERM_BP_DIRECT	GO:2000483~negative regulation of interleukin-8 secretion	2	0.004855547	0.060515881	PTPN22, ANXA4	261	4	16792	32.16858238	1	0.655560979	65.46152407
GOTERM_BP_DIRECT	GO:0045919~positive regulation of cytolysis	2	0.004855547	0.060515881	LILRB1, P2RX7	261	4	16792	32.16858238	1	0.655560979	65.46152407
GOTERM_BP_DIRECT	GO:0035461~vitamin transmembrane transport	2	0.004855547	0.060515881	SCARB1, ABCC1	261	4	16792	32.16858238	1	0.655560979	65.46152407
GOTERM_BP_DIRECT	GO:0002283~neutrophil activation involved in immune response	2	0.004855547	0.060515881	FCER1G, TYROBP	261	4	16792	32.16858238	1	0.655560979	65.46152407
GOTERM_BP_DIRECT	GO:0045356~positive regulation of interferon-alpha biosynthetic process	2	0.004855547	0.060515881	TLR3, TLR7	261	4	16792	32.16858238	1	0.655560979	65.46152407
GOTERM_BP_DIRECT	GO:0071456~cellular response to hypoxia	5	0.012138869	0.061947591	ICAM1, ERO1A, STC2, VEGFA, KCNK3	261	96	16792	3.350893997	1	0.661035726	66.34702857
GOTERM_MF_DIRECT	GO:0005518~collagen binding	4	0.009711095	0.062193047	MMP9, TGFBI, CTSS, FN1	256	60	16881	4.39609375	1	0.608666979	60.59416798
GOTERM_MF_DIRECT	GO:0019838~growth factor binding	3	0.007283321	0.062301543	NRP2, FLT1, OSMR	256	27	16881	7.326822917	1	0.599276851	60.6602343
GOTERM_BP_DIRECT	GO:0071407~cellular response to organic cyclic compound	4	0.009711095	0.063355319	SLC16A1, MSR1, LGALS1, CCL5	261	59	16792	4.361841678	1	0.666196043	67.19683003
GOTERM_BP_DIRECT	GO:0042102~positive regulation of T cell proliferation	4	0.009711095	0.065957887	PTPRC, NCK1, NCKAP1L, CCL5	261	60	16792	4.289144317	1	0.678108553	68.71498673
GOTERM_BP_DIRECT	GO:0048661~positive regulation of smooth muscle cell proliferation	4	0.009711095	0.065957887	EGFR, CDH13, TGM2, CCL5	261	60	16792	4.289144317	1	0.678108553	68.71498673
GOTERM_BP_DIRECT	GO:0050679~positive regulation of epithelial cell proliferation	4	0.009711095	0.065957887	EGFR, VEGFA, TGFA, CCL5	261	60	16792	4.289144317	1	0.678108553	68.71498673
GOTERM_BP_DIRECT	GO:0051289~protein homotetramerization	4	0.009711095	0.065957887	GBP5, TRPA1, SAMHD1, KCNJ2	261	60	16792	4.289144317	1	0.678108553	68.71498673
GOTERM_BP_DIRECT	GO:0008360~regulation of cell shape	6	0.014566642	0.0667358	ICAM1, HCK, VEGFA, ITGB2, CSF1R, FN1	261	140	16792	2.757307061	1	0.679264319	69.15576713
GOTERM_CC_DIRECT	GO:0031226~intrinsic component of plasma membrane	3	0.007283321	0.067178479	LY96, TLR2, TGM2	278	28	18224	7.023638232	0.99999997	0.427976046	59.45832134
KEGG_PATHWAY	hsa04931:Insulin resistance	6	0.014566642	0.068736864	PIK3CG, PPP1R3C, CD36, PPP1R3B, PYGL, SLC2A1	141	108	6879	2.710401891	0.999998847	0.347719389	58.79527674
KEGG_PATHWAY	hsa04514:Cell adhesion molecules (CAMs)	7	0.016994416	0.069156642	ICAM1, PTPRC, CD86, CD2, VCAN, ITGB2, ITGA4	141	142	6879	2.405004495	0.999998942	0.34094991	59.02592391
GOTERM_BP_DIRECT	GO:0035666~TRIF-dependent toll-like receptor signaling pathway	3	0.007283321	0.06937033	LY96, TLR3, BIRC3	261	28	16792	6.893267652	1	0.690626489	70.60551555
GOTERM_BP_DIRECT	GO:0010033~response to organic substance	3	0.007283321	0.06937033	AQP9, TRPA1, ABCG1	261	28	16792	6.893267652	1	0.690626489	70.60551555
GOTERM_BP_DIRECT	GO:0001569~patterning of blood vessels	3	0.007283321	0.06937033	COL4A1, VEGFA, PLXND1	261	28	16792	6.893267652	1	0.690626489	70.60551555
GOTERM_BP_DIRECT	GO:0061418~regulation of transcription from RNA polymerase II promoter in response to hypoxia	3	0.007283321	0.06937033	CA9, VEGFA, EGLN3	261	28	16792	6.893267652	1	0.690626489	70.60551555
GOTERM_BP_DIRECT	GO:0006898~receptor-mediated endocytosis	7	0.016994416	0.069579941	EGFR, MSR1, CD36, ENPP3, SCARB1, LOXL2, CD163	261	186	16792	2.421291147	1	0.688563049	70.71806328
GOTERM_MF_DIRECT	GO:0042169~SH2 domain binding	3	0.007283321	0.070676341	LILRB1, SH3PXD2B, PAG1	256	29	16881	6.821524784	1	0.637453118	65.45979201
GOTERM_MF_DIRECT	GO:0071813~lipoprotein particle binding	2	0.004855547	0.073289498	CDH13, CD36	256	5	16881	26.3765625	1	0.641764237	66.84194346
GOTERM_MF_DIRECT	GO:0016641~oxidoreductase activity, acting on the CH-NH2 group of donors, oxygen as acceptor	2	0.004855547	0.073289498	LOX, LOXL2	256	5	16881	26.3765625	1	0.641764237	66.84194346
GOTERM_CC_DIRECT	GO:0031465~Cul4B-RING E3 ubiquitin ligase complex	2	0.004855547	0.073731059	DTL, DDB2	278	5	18224	26.22158273	0.999999995	0.448972756	63.00393205
GOTERM_CC_DIRECT	GO:1990111~spermatoproteasome complex	2	0.004855547	0.073731059	PSMB8, PSMB9	278	5	18224	26.22158273	0.999999995	0.448972756	63.00393205
GOTERM_CC_DIRECT	GO:0032421~stereocilium bundle	2	0.004855547	0.073731059	TRPA1, IDO1	278	5	18224	26.22158273	0.999999995	0.448972756	63.00393205
GOTERM_BP_DIRECT	GO:0050766~positive regulation of phagocytosis	3	0.007283321	0.073771086	DOCK2, C3, FCER1G	261	29	16792	6.655568767	1	0.707358626	72.88508396
GOTERM_BP_DIRECT	GO:0005977~glycogen metabolic process	3	0.007283321	0.073771086	PPP1R3C, PPP1R3B, PYGL	261	29	16792	6.655568767	1	0.707358626	72.88508396
KEGG_PATHWAY	hsa05100:Bacterial invasion of epithelial cells	5	0.012138869	0.074000393	PIK3CG, CAV1, ITGA5, MET, FN1	141	78	6879	3.127386798	0.999999612	0.35218763	61.60279556
GOTERM_BP_DIRECT	GO:0072659~protein localization to plasma membrane	4	0.009711095	0.074053408	FYB, FCER1G, EHD2, ABCA12	261	63	16792	4.084899349	1	0.705671968	73.0254925
GOTERM_BP_DIRECT	GO:0050727~regulation of inflammatory response	4	0.009711095	0.074053408	HCK, BIRC3, TNFAIP3, CASP1	261	63	16792	4.084899349	1	0.705671968	73.0254925
GOTERM_BP_DIRECT	GO:0002479~antigen processing and presentation of exogenous peptide antigen via MHC class I, TAP-dependent	4	0.009711095	0.074053408	CYBB, CD36, PSMB8, PSMB9	261	63	16792	4.084899349	1	0.705671968	73.0254925
GOTERM_CC_DIRECT	GO:0005788~endoplasmic reticulum lumen	7	0.016994416	0.074425984	COL4A1, ERO1A, RNASET2, COL1A1, FKBP10, COLGALT1, COL5A2	278	192	18224	2.38998801	0.999999996	0.442099322	63.36266582
GOTERM_BP_DIRECT	GO:0051005~negative regulation of lipoprotein lipase activity	2	0.004855547	0.075065909	APOC1, ANGPTL4	261	5	16792	25.7348659	1	0.707663644	73.52343506
GOTERM_BP_DIRECT	GO:1900227~positive regulation of NLRP3 inflammasome complex assembly	2	0.004855547	0.075065909	CD36, GBP5	261	5	16792	25.7348659	1	0.707663644	73.52343506
GOTERM_BP_DIRECT	GO:0002309~T cell proliferation involved in immune response	2	0.004855547	0.075065909	LILRB1, CD86	261	5	16792	25.7348659	1	0.707663644	73.52343506
GOTERM_BP_DIRECT	GO:0034123~positive regulation of toll-like receptor signaling pathway	2	0.004855547	0.075065909	TLR2, TLR3	261	5	16792	25.7348659	1	0.707663644	73.52343506
GOTERM_BP_DIRECT	GO:0045794~negative regulation of cell volume	2	0.004855547	0.075065909	KCNMA1, P2RX7	261	5	16792	25.7348659	1	0.707663644	73.52343506
GOTERM_BP_DIRECT	GO:0001915~negative regulation of T cell mediated cytotoxicity	2	0.004855547	0.075065909	LILRB1, PTPRC	261	5	16792	25.7348659	1	0.707663644	73.52343506
GOTERM_BP_DIRECT	GO:0042632~cholesterol homeostasis	4	0.009711095	0.07684571	CAV1, SCARB1, ABCA1, ABCG1	261	64	16792	4.021072797	1	0.713359702	74.37782387
GOTERM_CC_DIRECT	GO:0016324~apical plasma membrane	9	0.021849964	0.076994215	KCNMA1, EGFR, CAV1, CD36, OSMR, SLC2A1, CSPG4, KCNE4, FN1	278	291	18224	2.027441964	0.999999998	0.443873527	64.66076364
GOTERM_BP_DIRECT	GO:0098656~anion transmembrane transport	3	0.007283321	0.07825886	ABCC3, ABCC1, ABCA1	261	30	16792	6.433716475	1	0.717129429	75.03764781
GOTERM_CC_DIRECT	GO:0005811~lipid particle	4	0.009711095	0.079133486	CAV1, PLIN2, LPCAT1, HILPDA	278	66	18224	3.972967081	0.999999999	0.443730872	65.70949511
GOTERM_BP_DIRECT	GO:0060326~cell chemotaxis	4	0.009711095	0.079683802	C3AR1, CCL20, FPR3, CCL5	261	65	16792	3.959210139	1	0.720853035	75.68675963
GOTERM_BP_DIRECT	GO:0045471~response to ethanol	5	0.012138869	0.080278781	ICAM1, TYMS, CCND1, TBXAS1, SLC6A3	261	105	16792	3.063674512	1	0.720660341	75.95306305
GOTERM_MF_DIRECT	GO:0005506~iron ion binding	6	0.014566642	0.082635346	CYP2J2, TBXAS1, PLOD2, SCD, EGLN3, ALOX5	256	153	16881	2.5859375	1	0.678317574	71.37499732
GOTERM_BP_DIRECT	GO:0042771~intrinsic apoptotic signaling pathway in response to DNA damage by p53 class mediator	3	0.007283321	0.082829927	BRCA2, IFI16, DDIT4	261	31	16792	6.226177234	1	0.729330637	77.06410086
KEGG_PATHWAY	hsa04670:Leukocyte transendothelial migration	6	0.014566642	0.084795952	PIK3CG, ICAM1, CXCR4, MMP9, ITGB2, ITGA4	141	115	6879	2.545420907	0.999999959	0.384967066	66.81875848
GOTERM_BP_DIRECT	GO:0055085~transmembrane transport	8	0.01942219	0.085610992	SLC41A2, SLC6A3, TAP1, ABCC3, ABCC1, SLC15A4, ABCG1, ABCA12	261	244	16792	2.109415238	1	0.738614821	78.22014083
GOTERM_MF_DIRECT	GO:0043184~vascular endothelial growth factor receptor 2 binding	2	0.004855547	0.087292293	ITGA5, VEGFA	256	6	16881	21.98046875	1	0.690197467	73.41175286
GOTERM_BP_DIRECT	GO:0032367~intracellular cholesterol transport	2	0.004855547	0.08939145	ABCA1, ABCG1	261	6	16792	21.44572158	1	0.75155894	79.7038727
GOTERM_BP_DIRECT	GO:0060754~positive regulation of mast cell chemotaxis	2	0.004855547	0.08939145	PGF, VEGFA	261	6	16792	21.44572158	1	0.75155894	79.7038727
GOTERM_BP_DIRECT	GO:0007044~cell-substrate junction assembly	2	0.004855547	0.08939145	ITGA5, FN1	261	6	16792	21.44572158	1	0.75155894	79.7038727
GOTERM_BP_DIRECT	GO:0070508~cholesterol import	2	0.004855547	0.08939145	CD36, SCARB1	261	6	16792	21.44572158	1	0.75155894	79.7038727
GOTERM_BP_DIRECT	GO:0010887~negative regulation of cholesterol storage	2	0.004855547	0.08939145	ABCA1, ABCG1	261	6	16792	21.44572158	1	0.75155894	79.7038727
GOTERM_BP_DIRECT	GO:0050856~regulation of T cell receptor signaling pathway	2	0.004855547	0.08939145	CD300A, PTPN22	261	6	16792	21.44572158	1	0.75155894	79.7038727
KEGG_PATHWAY	hsa04666:Fc gamma R-mediated phagocytosis	5	0.012138869	0.091404448	PIK3CG, PTPRC, DOCK2, HCK, FCGR2A	141	84	6879	2.904002026	0.99999999	0.400241286	69.68148261
GOTERM_BP_DIRECT	GO:0001938~positive regulation of endothelial cell proliferation	4	0.009711095	0.091480264	NRP2, CDH13, PGF, VEGFA	261	69	16792	3.72969071	1	0.757144151	80.48232736
GOTERM_BP_DIRECT	GO:0071356~cellular response to tumor necrosis factor	5	0.012138869	0.091499462	ICAM1, CCL20, COL1A1, CCL5, CCL18	261	110	16792	2.92441658	1	0.754476852	80.48934997
GOTERM_BP_DIRECT	GO:0071526~semaphorin-plexin signaling pathway	3	0.007283321	0.092207506	SEMA5B, MET, PLXND1	261	33	16792	5.848833159	1	0.754541272	80.74669433
GOTERM_BP_DIRECT	GO:0015758~glucose transport	3	0.007283321	0.092207506	SLC2A3, SLC2A1, HK2	261	33	16792	5.848833159	1	0.754541272	80.74669433
GOTERM_BP_DIRECT	GO:0002931~response to ischemia	3	0.007283321	0.092207506	CAV1, NOL3, HK2	261	33	16792	5.848833159	1	0.754541272	80.74669433
GOTERM_MF_DIRECT	GO:0032403~protein complex binding	7	0.016994416	0.092981298	FYB, CCND1, SLC6A3, GIT2, PFKP, NCKAP1L, ITGB2	256	206	16881	2.240727397	1	0.705426357	75.71673506
GOTERM_CC_DIRECT	GO:0001772~immunological synapse	3	0.007283321	0.094038901	ICAM1, CD37, CD53	278	34	18224	5.784172662	1	0.494942234	72.25636803
GOTERM_BP_DIRECT	GO:0030855~epithelial cell differentiation	4	0.009711095	0.094536858	COL4A1, ALDOC, VEGFA, ANXA4	261	70	16792	3.676409414	1	0.760850417	81.57095266
GOTERM_BP_DIRECT	GO:0043065~positive regulation of apoptotic process	9	0.021849964	0.095496238	LILRB1, KCNMA1, PNMA2, ADM, RASSF2, TGM2, TLR3, IGFBP3, TOP2A	261	300	16792	1.930114943	1	0.761820197	81.90068164
KEGG_PATHWAY	hsa05134:Legionellosis	4	0.009711095	0.096771264	C3, TLR2, ITGB2, CASP1	141	54	6879	3.613869188	0.999999997	0.41030677	71.83722305
GOTERM_BP_DIRECT	GO:0006096~glycolytic process	3	0.007283321	0.097007029	ALDOC, ENO2, HK2	261	34	16792	5.676808654	1	0.7648203	82.40868927
GOTERM_BP_DIRECT	GO:0060333~interferon-gamma-mediated signaling pathway	4	0.009711095	0.097634992	ICAM1, NMI, HCK, GBP2	261	71	16792	3.624629	1	0.764524622	82.61586929
GOTERM_BP_DIRECT	GO:0070098~chemokine-mediated signaling pathway	4	0.009711095	0.097634992	CCL20, CXCR4, CCL5, CCL18	261	71	16792	3.624629	1	0.764524622	82.61586929
GOTERM_BP_DIRECT	GO:0097190~apoptotic signaling pathway	4	0.009711095	0.097634992	P2RX7, CAV1, LY96, TLR3	261	71	16792	3.624629	1	0.764524622	82.61586929
GOTERM_BP_DIRECT	GO:0071347~cellular response to interleukin-1	4	0.009711095	0.097634992	ICAM1, CCL20, CCL5, CCL18	261	71	16792	3.624629	1	0.764524622	82.61586929
