# Supplementary material for: Prediction and analysis of novel key genes ITGAX, LAPTM5, SERPINE1 in clear cell renal cell carcinoma through bioinformatics analysis
Source: PeerJ. 2021 Apr 20;9:e11272. doi: 10.7717/peerj.11272 (PMC8063882; doi:10.7717/peerj.11272)
Supplement: Supplemental Information 11 [file peerj-09-11272-s011.csv]

Category	Term	Count	%	PValue	Genes	List Total	Pop Hits	Pop Total	Fold Enrichment	Bonferroni	Benjamini	FDR
GOTERM_CC_DIRECT	GO:0070062~extracellular exosome	170	37.94642857	1.01E-33	FHIT, ALAD, CADM4, SLC22A13, THRB, SLC22A12, SLC44A4, SLC9A3, SLC7A8, BPHL, TSPAN8, SELENBP1, CALB1, AQP2, PRKAR2B, GSTM3, PVALB, TMEM52B, MIOX, GP2, AIF1L, RAB25, SLC4A1, RAPGEF3, F11, ALDH6A1, LAD1, SUCLG1, FBP1, NAPSA, PTPRO, NAPEPLD, RHCG, TACSTD2, ABAT, SH3GL2, WFDC2, FAM171A1, SMIM24, ENPP6, ACADSB, ASS1, PKHD1, ALDOB, PTH1R, UMOD, AGMAT, ATP6V1B1, GPD1L, ALB, FOLR1, ANGPTL1, NDRG2, EGF, DE…	434	2811	18224	2.539463956	3.01E-31	3.01E-31	1.34E-30
GOTERM_CC_DIRECT	GO:0016324~apical plasma membrane	44	9.821428571	4.39E-22	SHROOM3, SLC22A13, MAL2, SLC22A12, PKHD1, SLC9A3, ERBB2, PTH1R, SLC7A9, UMOD, ATP6V1B1, SLC52A3, AQP2, EPCAM, SLC23A1, ANK2, MARVELD2, FOLR1, TRPV5, SCNN1G, SCNN1B, SCNN1A, ATP6V0D2, DPEP1, CEACAM1, MUC1, TRPM6, SLC12A1, SLC12A3, KL, SLC34A1, MAL, ATP1A1, ABCB1, PTPRO, SLC26A4, PROM1, CYP4A11, PROM2, RHCG, SPTBN2, CYP4F2, IGFBP2, ATP6V0A4	434	291	18224	6.34912189	1.31E-19	6.56E-20	5.86E-19
GOTERM_CC_DIRECT	GO:0016323~basolateral plasma membrane	28	6.25	2.05E-14	CLDN8, ENPP1, ERBB4, ERBB2, PTH1R, SLC7A8, RHBG, UMOD, KCNJ10, ATP12A, ATP6V1B1, AQP2, EPCAM, ANK2, ANK3, FOLR1, MARVELD2, SLC22A6, SLC4A1, SLC22A7, SLC22A8, ATP1A1, SLC4A11, PROM2, CDH16, RHCG, SLC26A7, HPGD	434	180	18224	6.531899642	6.14E-12	2.05E-12	2.74E-11
GOTERM_CC_DIRECT	GO:0005886~plasma membrane	162	36.16071429	2.99E-12	CASR, SLC22A12, SLC44A4, SLC9A3, SLC9A2, SLC7A8, SLC7A9, L1CAM, SLC52A3, GLDC, AQP2, PRKAR2B, MCOLN3, ANK2, ANK3, GP2, SLC4A1, RAPGEF3, MUC15, F11, MAGI2, PLXNB1, SUCLG1, SLC34A1, C1ORF210, PTPRO, TMEM25, GRHL2, RHCG, PDGFRA, ATP6V1G3, GRB14, SH3GL2, FRAS1, SLC2A12, ABCA8, FGFR2, ENPP6, FXYD4, ENPP1, ERBB4, ERBB2, PTH1R, ATP12A, KCNJ1, LLGL2, PAQR5, GPD1L, SLC48A1, FOLR1, TMEM30B, SLC30A2, EGF, G…	434	4121	18224	1.650693257	8.93E-10	2.23E-10	3.99E-09
GOTERM_CC_DIRECT	GO:0005887~integral component of plasma membrane	76	16.96428571	3.16E-11	TM7SF2, SLC5A2, KCNJ15, CASR, CADM4, SLC22A13, SLC15A2, SLC22A12, SLC7A8, SLC7A9, TSPAN7, TSPAN8, BCAM, KCNJ10, PLPPR1, SLC52A3, AQP2, KCNJ13, EPCAM, SLC23A1, GPC3, TRPV5, SLC22A6, SLC4A1, CEACAM1, ZDHHC2, PTGER3, PLXNB1, SLC22A7, SLC22A8, SCN2A, SLC34A1, PIGR, SLC7A13, PTPRO, SLC26A4, RHCG, SLC26A7, TACSTD2, PDGFRA, SLC2A12, FGFR2, PLPP4, FXYD4, ENPP1, PTH1R, RHBG, CLCNKB, TSPAN33, FOLR1, HS6ST1…	434	1415	18224	2.255335363	9.45E-09	1.89E-09	4.22E-08
GOTERM_BP_DIRECT	GO:0007588~excretion	13	2.901785714	4.97E-11	CLDN16, CLCNKB, UMOD, ATP6V1B1, AQP2, KCNJ1, NPHS2, NPHS1, SCNN1G, NEDD4L, SCNN1B, ATP6V0A4, CLCN5	418	37	16792	14.1145739	1.07E-07	1.07E-07	8.61E-08
KEGG_PATHWAY	hsa01100:Metabolic pathways	68	15.17857143	8.56E-08	ACOX2, TM7SF2, ALAD, OGDHL, SAT2, ADH1C, ADH1B, GPAT3, GLDC, RGN, DAO, TREH, PDHA1, HADH, ATP6V0D2, HPD, HYAL1, DDC, ALDH6A1, PIK3C2G, SUCLG1, FBP1, ATP6V1C2, G6PC, CTH, HYKK, HAO2, ABAT, ATP6V1G3, ACAA1, ACADSB, SORD, ASS1, ENPP1, CYP2B6, FUT6, ALDOB, UPP2, ADH6, ATP6V1B1, AGMAT, PIPOX, INPP5J, PLCD4, ALDH4A1, BDH1, CHDH, NOS1, KL, HOGA1, EPHX2, PCK2, MAN1C1, PCK1, ACSM3, CEL, RDH10, CYP17A1, GG…	205	1219	6879	1.871874187	1.84E-05	1.84E-05	1.09E-04
GOTERM_BP_DIRECT	GO:0055078~sodium ion homeostasis	7	1.5625	9.41E-08	CYP4A11, TFAP2B, SCNN1G, SCN7A, CYP4F2, SCNN1B, SCNN1A	418	11	16792	25.56415833	2.02E-04	1.01E-04	1.63E-04
GOTERM_CC_DIRECT	GO:0016021~integral component of membrane	171	38.16964286	4.63E-07	CASR, SLC22A13, SLC22A12, SLC44A4, VTCN1, SLC9A3, SLC9A2, SLC7A8, TSPAN7, L1CAM, PLPPR1, GPAT3, AQP2, MCOLN3, PAPPA, TMEM52B, GP2, SMIM5, SLC4A1, SCD5, MUC15, HIGD1A, ATRNL1, SCN2A, SLC34A1, C1ORF210, PTPRO, TMEM25, TMEM207, CWH43, C14ORF37, RHCG, TACSTD2, HSD11B2, FAM171A1, FRAS1, ABCA8, SMIM24, FGFR2, ENPP1, ERBB4, PKHD1, ERBB2, PTH1R, MFSD4A, UMOD, SFXN2, ATP12A, TMEM178A, KCNJ1, PAQR5, SLC48A…	434	5163	18224	1.390746458	1.38E-04	2.31E-05	6.18E-04
GOTERM_MF_DIRECT	GO:0015301~anion:anion antiporter activity	8	1.785714286	7.52E-07	SLC26A4, SLC4A11, SLC26A7, SLC22A7, SLC22A8, SLC22A6, SLC4A1, SLC4A9	405	23	16881	14.4979066	5.28E-04	5.28E-04	0.001133987
GOTERM_CC_DIRECT	GO:0031526~brush border membrane	10	2.232142857	2.79E-06	SLC26A4, TRPM6, FOLR1, SLC22A12, SLC9A3, PTH1R, SLC34A1, SLC7A9, ATP6V0A4, SLC6A19	434	51	18224	8.233486943	8.34E-04	1.19E-04	0.003725727
GOTERM_BP_DIRECT	GO:0001657~ureteric bud development	9	2.008928571	3.44E-06	FGFR2, EPCAM, TCF21, SFRP1, LHX1, NPNT, WT1, SIM1, SLIT2	418	38	16792	9.51447998	0.007360108	0.002459413	0.005964592
GOTERM_BP_DIRECT	GO:0006814~sodium ion transport	12	2.678571429	4.94E-06	SLC5A2, SLC23A1, SLC12A1, SLC4A11, SLC12A3, SCN2A, SLC13A2, SLC13A3, NEDD4L, SCNN1G, SCN7A, SCNN1B	418	81	16792	5.951444267	0.010547758	0.002647434	0.008561472
GOTERM_BP_DIRECT	GO:0034220~ion transmembrane transport	19	4.241071429	5.29E-06	GABRA2, SLC12A1, FXYD4, CLCNKB, ATP1A1, SFXN2, ATP12A, ATP6V1B1, AQP2, ATP6V1C2, ANO5, NEDD4L, SCNN1G, ATP6V1G3, SCNN1B, ATP6V0A4, SCNN1A, ATP6V0D2, CLCN5	418	210	16792	3.634632035	0.011294284	0.002269131	0.009170842
GOTERM_BP_DIRECT	GO:0001822~kidney development	12	2.678571429	8.92E-06	TCF21, ASS1, PKHD1, LHX1, GATA3, TFAP2B, SLC34A1, TFAP2A, RGN, STRA6, DCN, WT1	418	86	16792	5.605430066	0.018964001	0.003185935	0.015458011
KEGG_PATHWAY	hsa04960:Aldosterone-regulated sodium reabsorption	9	2.008928571	1.45E-05	FXYD4, NR3C2, HSD11B2, ATP1A1, NEDD4L, SCNN1G, SCNN1B, SCNN1A, KCNJ1	205	39	6879	7.743714822	0.003121674	0.001562057	0.018441038
GOTERM_BP_DIRECT	GO:0006811~ion transport	14	3.125	1.66E-05	CLDN16, GABRA2, SLC12A1, SLC15A2, SLC12A3, SLC9A3, SLC9A2, TMC4, CLDN10, SLC26A4, SLC26A7, WNK4, PLLP, PDZD3	418	127	16792	4.428436876	0.035002968	0.005077104	0.028764892
GOTERM_BP_DIRECT	GO:0014066~regulation of phosphatidylinositol 3-kinase signaling	11	2.455357143	2.23E-05	FGFR2, ERBB4, KL, FGF9, ERBB2, PDGFRA, PTPN13, KIT, FGF1, EGF, CEACAM1	418	78	16792	5.665317139	0.046821688	0.005976232	0.038711555
GOTERM_BP_DIRECT	GO:0055114~oxidation-reduction process	33	7.366071429	3.33E-05	TM7SF2, PHYHD1, ASPDH, SORD, CYP2B6, LDHD, PIPOX, GLDC, FMO4, GPD1L, FMO5, MIOX, ALDH4A1, DAO, SCD5, BDH1, HIGD1A, HPD, CHDH, ALDH6A1, NOS1, GMPR, IYD, CYP4A11, RDH10, CYP17A1, PHGDH, HSD11B2, PRODH2, DIO1, CYP4F2, HPGD, DCXR	418	592	16792	2.239331437	0.068942205	0.007905687	0.057661454
KEGG_PATHWAY	hsa04978:Mineral absorption	9	2.008928571	3.69E-05	TRPM6, SLC9A3, MT1E, ATP1A1, SLC6A19, MT1H, MT1X, MT1G, MT1F	205	44	6879	6.863747228	0.007897553	0.002639478	0.046759597
KEGG_PATHWAY	hsa01130:Biosynthesis of antibiotics	19	4.241071429	5.17E-05	TM7SF2, ASS1, SUCLG1, ALDOB, OGDHL, FBP1, PCK2, GLDC, PCK1, CTH, HMGCS2, HAO2, PHGDH, RGN, DAO, PDHA1, HADH, PSAT1, ACAA1	205	212	6879	3.007386102	0.011054658	0.002775196	0.065550155
GOTERM_BP_DIRECT	GO:0035725~sodium ion transmembrane transport	10	2.232142857	7.84E-05	SLC23A1, SLC4A11, SLC12A3, SCN2A, SLC34A1, SCNN1G, SCN7A, SLC4A9, SCNN1B, SCNN1A	418	73	16792	5.503047781	0.154971696	0.01669754	0.135867292
GOTERM_BP_DIRECT	GO:0045926~negative regulation of growth	6	1.339285714	8.04E-05	GPC3, MT1E, MT1H, MT1X, MT1G, MT1F	418	19	16792	12.68597331	0.158561057	0.015572191	0.139299537
GOTERM_MF_DIRECT	GO:0046934~phosphatidylinositol-4,5-bisphosphate 3-kinase activity	9	2.008928571	1.10E-04	FGFR2, ERBB4, KL, FGF9, ERBB2, PDGFRA, KIT, FGF1, EGF	405	62	16881	6.050537634	0.074188782	0.037809157	0.165318932
KEGG_PATHWAY	hsa04966:Collecting duct acid secretion	7	1.5625	1.11E-04	ATP6V1C2, CLCNKB, SLC4A1, ATP6V1G3, ATP6V1B1, ATP6V0A4, ATP6V0D2	205	27	6879	8.699728997	0.023598348	0.004764862	0.140770077
GOTERM_MF_DIRECT	GO:0005452~inorganic anion exchanger activity	6	1.339285714	1.14E-04	SLC4A11, SLC22A12, SLC22A8, SLC22A6, SLC4A1, SLC4A9	405	21	16881	11.90899471	0.076731262	0.026260674	0.171211614
GOTERM_CC_DIRECT	GO:0034706~sodium channel complex	4	0.892857143	1.29E-04	SCN2A, SCNN1G, SCNN1B, SCNN1A	434	5	18224	33.59262673	0.037710809	0.004793507	0.171563853
GOTERM_BP_DIRECT	GO:0051453~regulation of intracellular pH	7	1.5625	2.34E-04	SLC26A4, SLC4A11, SLC26A7, SLC9A3, SLC9A2, SLC4A1, SLC4A9	418	36	16792	7.811270601	0.395344187	0.041057973	0.40539211
GOTERM_CC_DIRECT	GO:0005923~bicellular tight junction	11	2.455357143	3.63E-04	EPCAM, CLDN16, CLDN8, MAGI2, MARVELD2, CGN, ANK3, WNK4, CLDN10, MPP7, EPB41L4B	434	113	18224	4.087598385	0.102884144	0.011990892	0.483805166
GOTERM_CC_DIRECT	GO:0045177~apical part of cell	9	2.008928571	3.99E-04	PLAT, REEP6, SLC4A9, EPB41L4B, ATP6V0A4, PDZD3, CHL1, DPEP1, CLCN5	434	75	18224	5.038894009	0.112572215	0.011871781	0.532060479
GOTERM_CC_DIRECT	GO:0046658~anchored component of plasma membrane	6	1.339285714	4.63E-04	PRSS8, GPC3, FOLR1, RHBG, NTNG1, TREH	434	28	18224	8.998025016	0.129303966	0.012508595	0.616597291
GOTERM_BP_DIRECT	GO:1902476~chloride transmembrane transport	10	2.232142857	5.03E-04	SLC26A4, GABRA2, SLC12A1, SLC12A3, SLC26A7, CLIC5, CLCNKB, ANO5, SLC4A1, CLCN5	418	93	16792	4.319596646	0.660154127	0.079667478	0.867646296
GOTERM_CC_DIRECT	GO:0005903~brush border	8	1.785714286	5.31E-04	MYO7B, SLC9A3, SCIN, SLC34A1, ATP6V0A4, PDZD3, DCXR, MYH10	434	60	18224	5.598771121	0.146818239	0.013144733	0.706766786
GOTERM_BP_DIRECT	GO:0015698~inorganic anion transport	5	1.116071429	5.38E-04	SLC26A4, SLC22A12, SLC22A8, SLC22A6, SLC4A9	418	16	16792	12.55382775	0.685220933	0.07924672	0.928956993
GOTERM_BP_DIRECT	GO:0006885~regulation of pH	5	1.116071429	5.38E-04	SLC26A4, RHCG, ATP6V1B1, ATP6V0A4, ATP12A	418	16	16792	12.55382775	0.685220933	0.07924672	0.928956993
GOTERM_BP_DIRECT	GO:0046854~phosphatidylinositol phosphorylation	10	2.232142857	5.44E-04	FGFR2, PIK3C2G, ERBB4, KL, FGF9, ERBB2, PDGFRA, KIT, FGF1, EGF	418	94	16792	4.27364349	0.688983063	0.074906557	0.938574625
GOTERM_BP_DIRECT	GO:0010107~potassium ion import	6	1.339285714	5.65E-04	KCNJ15, ATP1A1, KCNJ10, ATP12A, KCNJ13, KCNJ1	418	28	16792	8.608339029	0.703041929	0.073077454	0.975566111
GOTERM_BP_DIRECT	GO:0071276~cellular response to cadmium ion	5	1.116071429	6.90E-04	MT1E, MT1H, MT1X, MT1G, MT1F	418	17	16792	11.8153673	0.772861162	0.083495106	1.189638879
GOTERM_MF_DIRECT	GO:0042803~protein homodimerization activity	33	7.366071429	7.43E-04	FGFR2, CADM4, RAP1GAP, ENPP1, ERBB4, KIT, GPD1L, GSTM3, ANXA9, PVALB, OXCT1, SLC22A6, SLC4A1, CEACAM1, CR2, HOGA1, SLC34A1, EPHX2, C16ORF89, TPD52L1, NR0B2, MECOM, PTPRO, TOX3, SLIT2, PRLR, FBLN5, TFAP2B, PDGFRA, TFAP2A, ABAT, QPRT, HPGD	405	730	16881	1.884231355	0.406971776	0.122456122	1.115261137
KEGG_PATHWAY	hsa00010:Glycolysis / Gluconeogenesis	9	2.008928571	7.57E-04	G6PC, ALDOB, ADH1C, FBP1, ADH6, ADH1B, PDHA1, PCK2, PCK1	205	67	6879	4.507535493	0.150203715	0.02676182	0.955476656
GOTERM_CC_DIRECT	GO:0005759~mitochondrial matrix	19	4.241071429	8.74E-04	ALDH6A1, ACADSB, PDP2, ERBB4, SUCLG1, OGDHL, BPHL, PCK2, ACSF2, GLDC, ACSM3, HYKK, HMGCS2, OXCT1, ABAT, ALDH4A1, PDHA1, HADH, BDH1	434	327	18224	2.439831452	0.230093086	0.019913339	1.161251436
KEGG_PATHWAY	hsa00260:Glycine, serine and threonine metabolism	7	1.5625	9.10E-04	CHDH, CTH, PHGDH, DAO, PSAT1, PIPOX, GLDC	205	39	6879	6.022889306	0.177789229	0.027578086	1.148086908
GOTERM_BP_DIRECT	GO:0042552~myelination	7	1.5625	9.14E-04	KLK6, MAL2, ERBB2, SCN2A, NFASC, PLLP, MAL	418	46	16792	6.113168296	0.85968219	0.10336151	1.573167281
KEGG_PATHWAY	hsa00650:Butanoate metabolism	6	1.339285714	0.001034971	ACSM3, HMGCS2, OXCT1, ABAT, HADH, BDH1	205	27	6879	7.456910569	0.199592286	0.027445588	1.30467443
GOTERM_BP_DIRECT	GO:0015991~ATP hydrolysis coupled proton transport	6	1.339285714	0.001067777	ATP6V1C2, ATP1A1, ATP6V1B1, ATP6V0A4, ATP12A, ATP6V0D2	418	32	16792	7.532296651	0.899111828	0.113720836	1.834997763
GOTERM_BP_DIRECT	GO:0071294~cellular response to zinc ion	5	1.116071429	0.001080577	MT1E, MT1H, MT1X, MT1G, MT1F	418	19	16792	10.57164442	0.901849562	0.109580603	1.856801254
GOTERM_BP_DIRECT	GO:0060539~diaphragm development	4	0.892857143	0.00114244	TCF21, ASS1, STRA6, WT1	418	9	16792	17.8543328	0.9140699	0.110297082	1.962113274
GOTERM_BP_DIRECT	GO:0048015~phosphatidylinositol-mediated signaling	10	2.232142857	0.001294163	FGFR2, PIK3C2G, ERBB4, KL, FGF9, ERBB2, PDGFRA, KIT, FGF1, EGF	418	106	16792	3.789834793	0.937984352	0.118720445	2.219948652
GOTERM_MF_DIRECT	GO:0015297~antiporter activity	5	1.116071429	0.001400344	SLC7A8, SLC7A9, SLC7A13, SLC47A2, CLCN5	405	21	16881	9.924162257	0.626610029	0.17883103	2.092296498
GOTERM_BP_DIRECT	GO:0042493~response to drug	18	4.017857143	0.00161566	ALAD, SORD, ASS1, EMX1, SLC22A12, SLC34A1, ABCB1, ATP1A1, CDH3, PPARGC1A, SFRP1, OXCT1, GATA3, TFAP2B, HSD11B2, ABAT, IGFBP2, HADH	418	304	16792	2.378619995	0.968933571	0.140100989	2.764182958
GOTERM_MF_DIRECT	GO:0005088~Ras guanyl-nucleotide exchange factor activity	10	2.232142857	0.001776456	FGFR2, ERBB4, KL, FGF9, ERBB2, PDGFRA, SPTBN2, KIT, FGF1, EGF	405	115	16881	3.624476651	0.713483515	0.188058133	2.647252045
KEGG_PATHWAY	hsa01200:Carbon metabolism	11	2.455357143	0.001834005	ALDH6A1, SUCLG1, OGDHL, ALDOB, HAO2, PHGDH, FBP1, RGN, PDHA1, PSAT1, GLDC	205	113	6879	3.266522771	0.326099654	0.042904938	2.301182638
GOTERM_CC_DIRECT	GO:0005615~extracellular space	50	11.16071429	0.001868339	ALAD, SORD, ENPP1, FGF9, FAM3B, CRHBP, SELENBP1, KIT, DCN, PRSS8, GPC3, SPX, ALB, PAPPA, SERPINA5, SOSTDC1, PPP1R1A, PROZ, ANGPTL1, EGF, FGF1, DEFB1, DPEP1, F11, MUC1, KLK6, KNG1, PLAT, HYAL1, KLK7, KL, NAPSA, PIGR, SLIT2, ACPP, PLG, PROC, PROM1, C2ORF40, CEL, AFM, SFRP1, TACSTD2, FBLN5, SPTBN2, LIPH, IGFBP2, CMTM4, CTSH, WFDC2	434	1347	18224	1.558677929	0.428308546	0.039152627	2.46679301
GOTERM_BP_DIRECT	GO:0055074~calcium ion homeostasis	5	1.116071429	0.001922784	KL, TFAP2B, TRPV5, ATP6V1B1, CALB1	418	22	16792	9.130056546	0.983952316	0.158167836	3.281419662
GOTERM_BP_DIRECT	GO:0010842~retina layer formation	5	1.116071429	0.001922784	PROM1, LHX1, TFAP2B, TFAP2A, CALB1	418	22	16792	9.130056546	0.983952316	0.158167836	3.281419662
GOTERM_MF_DIRECT	GO:0015175~neutral amino acid transmembrane transporter activity	4	0.892857143	0.001945673	SLC7A8, SLC7A9, SLC7A13, SLC6A19	405	11	16881	15.15690236	0.745674499	0.177651885	2.895973155
KEGG_PATHWAY	hsa00280:Valine, leucine and isoleucine degradation	7	1.5625	0.002460425	ALDH6A1, ACADSB, HMGCS2, OXCT1, ABAT, HADH, ACAA1	205	47	6879	4.997716658	0.411185051	0.05158616	3.075927993
GOTERM_CC_DIRECT	GO:0016471~vacuolar proton-transporting V-type ATPase complex	4	0.892857143	0.002497705	ATP6V1G3, ATP6V1B1, ATP6V0A4, ATP6V0D2	434	12	18224	13.9969278	0.526568533	0.048627761	3.284995193
GOTERM_BP_DIRECT	GO:0006821~chloride transport	6	1.339285714	0.002966234	GABRA2, SLC26A7, WNK4, CLIC5, ANO5, SLC4A1	418	40	16792	6.025837321	0.998301428	0.22517548	5.019425391
GOTERM_BP_DIRECT	GO:0008152~metabolic process	12	2.678571429	0.003221404	ACSM3, ENPP6, GSTM3, OXCT1, SUCLG1, HOGA1, HDHD3, EPHX2, MAN1C1, UGT3A1, ACSF2, ACAA1	418	168	16792	2.869446343	0.999019569	0.233900338	5.439944501
GOTERM_MF_DIRECT	GO:0016491~oxidoreductase activity	13	2.901785714	0.003243864	ASPDH, SORD, ADH1C, ADH1B, ADH6, PIPOX, IYD, HAO2, ALDH4A1, SCD5, HPGD, BDH1, DCXR	405	200	16881	2.709296296	0.898138659	0.248375075	4.784460593
GOTERM_MF_DIRECT	GO:0046983~protein dimerization activity	11	2.455357143	0.003310952	TCF21, ATP6V1C2, SLC4A11, ERBB2, GATA3, TFAP2B, TFAP2A, ANO5, DAO, CEACAM1, GLDC	405	150	16881	3.056641975	0.902846298	0.228216511	4.881116389
GOTERM_CC_DIRECT	GO:0043235~receptor complex	10	2.232142857	0.003336878	TM7SF2, CR2, ERBB4, ERBB2, PTH1R, NR3C2, PIGR, BMPR1B, EGF, PLA2R1	434	127	18224	3.306360898	0.631897825	0.060551399	4.366077087
KEGG_PATHWAY	hsa00330:Arginine and proline metabolism	7	1.5625	0.00338307	NOS1, HOGA1, SAT2, ALDH4A1, PRODH2, DAO, AGMAT	205	50	6879	4.697853659	0.517412601	0.064089801	4.206735626
GOTERM_BP_DIRECT	GO:0006562~proline catabolic process	3	0.669642857	0.003570957	ALDH4A1, PRODH2, DAO	418	4	16792	30.1291866	0.999538287	0.24758365	6.013159482
GOTERM_BP_DIRECT	GO:0015804~neutral amino acid transport	4	0.892857143	0.003612375	SLC7A8, SLC7A9, SLC7A13, SLC6A19	418	13	16792	12.36069194	0.999577707	0.242319328	6.080860686
GOTERM_BP_DIRECT	GO:0043069~negative regulation of programmed cell death	4	0.892857143	0.003612375	ALB, PLCG2, KIT, MECOM	418	13	16792	12.36069194	0.999577707	0.242319328	6.080860686
GOTERM_BP_DIRECT	GO:0060644~mammary gland epithelial cell differentiation	4	0.892857143	0.003612375	PRLR, ERBB4, IRF6, ELF5	418	13	16792	12.36069194	0.999577707	0.242319328	6.080860686
GOTERM_BP_DIRECT	GO:0001658~branching involved in ureteric bud morphogenesis	6	1.339285714	0.003682707	TCF21, GPC3, LHX1, NPNT, PBX1, WT1	418	42	16792	5.738892686	0.999637094	0.239021787	6.195719466
KEGG_PATHWAY	hsa04610:Complement and coagulation cascades	8	1.785714286	0.004136821	PLAT, F11, KNG1, C7, CR2, SERPINA5, PLG, PROC	205	69	6879	3.890562036	0.589861891	0.071580663	5.121511217
GOTERM_BP_DIRECT	GO:0017144~drug metabolic process	5	1.116071429	0.00418359	FMO4, FMO5, CYP2B6, EPHX2, CYP4F2	418	27	16792	7.439305334	0.999876715	0.259206692	7.009894003
GOTERM_BP_DIRECT	GO:0090383~phagosome acidification	5	1.116071429	0.00418359	ATP6V1C2, ATP6V1G3, ATP6V1B1, ATP6V0A4, ATP6V0D2	418	27	16792	7.439305334	0.999876715	0.259206692	7.009894003
GOTERM_MF_DIRECT	GO:0050660~flavin adenine dinucleotide binding	7	1.5625	0.004213796	FMO4, ACOX2, CHDH, FMO5, ACADSB, NOS1, LDHD	405	64	16881	4.558912037	0.948622618	0.256848777	6.172984196
GOTERM_BP_DIRECT	GO:0006094~gluconeogenesis	6	1.339285714	0.004515401	G6PC, ALDOB, FBP1, PCK2, PPARGC1A, PCK1	418	44	16792	5.478033928	0.999939721	0.269068924	7.545573725
GOTERM_MF_DIRECT	GO:0015106~bicarbonate transmembrane transporter activity	4	0.892857143	0.004997098	SLC26A4, SLC4A11, SLC26A7, SLC4A1	405	15	16881	11.11506173	0.970452807	0.273967568	7.280509842
GOTERM_MF_DIRECT	GO:0005272~sodium channel activity	4	0.892857143	0.004997098	SLC4A11, SCNN1G, SCNN1B, SCNN1A	405	15	16881	11.11506173	0.970452807	0.273967568	7.280509842
GOTERM_MF_DIRECT	GO:0008201~heparin binding	11	2.455357143	0.005223416	FGFR2, F11, KNG1, CEL, SFRP1, FGF9, SERPINA5, LIPH, HRG, FGF1, SLIT2	405	160	16881	2.865601852	0.974819503	0.264207498	7.598225249
GOTERM_CC_DIRECT	GO:0009986~cell surface	24	5.357142857	0.00552785	PLAT, FGFR2, ENPP1, CLSTN2, SLC9A3, SLC34A1, ABCB1, L1CAM, PLG, SLIT2, PROM1, EPCAM, CEL, PROM2, ANXA9, TSPAN33, HSPA2, SFRP1, PRLR, ANK3, FOLR1, SORT1, PLA2R1, CEACAM1	434	542	18224	1.859370483	0.809368397	0.092892989	7.13617309
GOTERM_BP_DIRECT	GO:0015695~organic cation transport	4	0.892857143	0.00553906	SLC22A13, RHCG, SLC7A8, RHBG	418	15	16792	10.71259968	0.99999338	0.311107061	9.179916815
GOTERM_BP_DIRECT	GO:0097070~ductus arteriosus closure	3	0.669642857	0.005853928	TFAP2B, STRA6, HPGD	418	5	16792	24.10334928	0.999996646	0.317490762	9.677123927
GOTERM_BP_DIRECT	GO:0071356~cellular response to tumor necrosis factor	9	2.008928571	0.006123862	HYAL1, ASS1, SFRP1, CRHBP, GATA3, NPNT, PCK2, PPARGC1A, PCK1	418	110	16792	3.286820357	0.999998128	0.321514902	10.10133348
GOTERM_BP_DIRECT	GO:0007565~female pregnancy	8	1.785714286	0.006655031	MUC1, PAPPA, CRHBP, CLIC5, TFCP2L1, HSD11B2, IGFBP2, HPGD	418	89	16792	3.610988657	0.999999406	0.336086272	10.93060607
GOTERM_MF_DIRECT	GO:0017080~sodium channel regulator activity	5	1.116071429	0.006841547	GPD1L, PRSS8, FXYD4, NOS1, NEDD4L	405	32	16881	6.512731481	0.991982556	0.310122476	9.840383553
KEGG_PATHWAY	hsa00071:Fatty acid degradation	6	1.339285714	0.007613061	ACADSB, ADH1C, ADH6, ADH1B, HADH, ACAA1	205	42	6879	4.793728223	0.806614654	0.118728948	9.237178332
GOTERM_MF_DIRECT	GO:0005509~calcium ion binding	29	6.473214286	0.007768334	CLSTN2, ENPP1, NELL1, NPNT, FSTL4, UMOD, CDH3, KCNIP1, CALB1, NECAB1, EFHD1, CDH9, ANXA9, PVALB, DNER, PROZ, AIF1L, PLCD4, RGN, EGF, CPNE6, MAN1C1, SLIT2, ANXA3, PROC, CDH16, FBLN5, VSNL1, SCIN	405	717	16881	1.685861873	0.99584092	0.324028514	11.1015964
GOTERM_BP_DIRECT	GO:0003091~renal water homeostasis	5	1.116071429	0.007777458	PRKAR2B, CYP4A11, TFAP2B, CYP4F2, AQP2	418	32	16792	6.276913876	0.999999948	0.372274361	12.65931316
GOTERM_MF_DIRECT	GO:0004024~alcohol dehydrogenase activity, zinc-dependent	3	0.669642857	0.008040563	ADH1C, ADH6, ADH1B	405	6	16881	20.84074074	0.996570575	0.315014438	11.46891498
GOTERM_BP_DIRECT	GO:0055085~transmembrane transport	14	3.125	0.008160619	ABCA8, SLC5A2, SLC16A5, SLC12A1, SLC22A13, SLC44A4, SLC15A2, SLC22A7, MFSD4A, SLC13A2, MAL, ABCB1, SLC13A3, SLC47A2	418	244	16792	2.304965095	0.999999977	0.378412884	13.24216497
GOTERM_BP_DIRECT	GO:0007568~aging	11	2.455357143	0.008276365	NAPEPLD, ASS1, KL, PTH1R, RGN, ABAT, DCN, IGFBP2, PPARGC1A, NPY5R, PCK1	418	165	16792	2.67814992	0.999999982	0.374722933	13.41751129
GOTERM_CC_DIRECT	GO:0016328~lateral plasma membrane	6	1.339285714	0.008328751	EPCAM, TACSTD2, ANK3, ATP6V1B1, PTPRO, CEACAM1	434	53	18224	4.753673594	0.917974486	0.129710325	10.56932501
GOTERM_BP_DIRECT	GO:0042472~inner ear morphogenesis	6	1.339285714	0.009198706	FGFR2, FGF9, GATA3, TFAP2A, ATP6V1B1, FOXI1	418	52	16792	4.635259477	0.999999998	0.398749752	14.80290575
GOTERM_BP_DIRECT	GO:0006631~fatty acid metabolic process	6	1.339285714	0.009198706	PRKAR2B, CYP4A11, ACADSB, ACOT11, HADH, ACSF2	418	52	16792	4.635259477	0.999999998	0.398749752	14.80290575
GOTERM_BP_DIRECT	GO:0019373~epoxygenase P450 pathway	4	0.892857143	0.009401339	CYP4A11, CYP2B6, EPHX2, CYP4F2	418	18	16792	8.927166401	0.999999998	0.397702578	15.10445806
GOTERM_MF_DIRECT	GO:0050661~NADP binding	5	1.116071429	0.009418512	TM7SF2, FMO4, FMO5, ASPDH, NOS1	405	35	16881	5.954497354	0.998709328	0.340179204	13.30654379
KEGG_PATHWAY	hsa04961:Endocrine and other factor-regulated calcium reabsorption	6	1.339285714	0.010180602	KL, PTH1R, TRPV5, ATP1A1, KLK1, CALB1	205	45	6879	4.474146341	0.889202105	0.145420933	12.17070265
GOTERM_BP_DIRECT	GO:0030501~positive regulation of bone mineralization	5	1.116071429	0.0106846	KL, NELL1, TFAP2A, GPM6B, BMPR1B	418	35	16792	5.738892686	1	0.430227855	16.99093465
GOTERM_BP_DIRECT	GO:0033572~transferrin transport	5	1.116071429	0.0106846	ATP6V1C2, ATP6V1G3, ATP6V1B1, ATP6V0A4, ATP6V0D2	418	35	16792	5.738892686	1	0.430227855	16.99093465
GOTERM_MF_DIRECT	GO:0003707~steroid hormone receptor activity	6	1.339285714	0.010763843	NR1I3, THRB, NR3C2, ESRRG, NR0B2, PAQR5	405	56	16881	4.465873016	0.999503537	0.360794618	15.06625937
GOTERM_BP_DIRECT	GO:0010765~positive regulation of sodium ion transport	4	0.892857143	0.010961482	GPD1L, PRSS8, ANK3, CNTN1	418	19	16792	8.457315538	1	0.430749242	17.39275426
GOTERM_CC_DIRECT	GO:0005604~basement membrane	7	1.5625	0.011240402	FRAS1, LAD1, FREM2, FGF9, FREM1, NPNT, NTN4	434	79	18224	3.720702327	0.965949536	0.162965579	14.01345716
KEGG_PATHWAY	hsa00020:Citrate cycle (TCA cycle)	5	1.116071429	0.011245391	SUCLG1, OGDHL, PDHA1, PCK2, PCK1	205	30	6879	5.592682927	0.912091266	0.149641348	13.36144386
GOTERM_CC_DIRECT	GO:0005902~microvillus	6	1.339285714	0.011254304	PROM2, MYO7B, RAPGEF3, ATP6V1B1, DCXR, KIF13B	434	57	18224	4.420082464	0.966092389	0.155664869	14.02960373
GOTERM_MF_DIRECT	GO:0005242~inward rectifier potassium channel activity	4	0.892857143	0.011461155	KCNJ15, KCNJ10, KCNJ13, KCNJ1	405	20	16881	8.336296296	0.999697588	0.362503614	15.96517697
GOTERM_MF_DIRECT	GO:0030506~ankyrin binding	4	0.892857143	0.011461155	RHCG, RHBG, ATP1A1, SLC4A1	405	20	16881	8.336296296	0.999697588	0.362503614	15.96517697
GOTERM_BP_DIRECT	GO:0072112~glomerular visceral epithelial cell differentiation	3	0.669642857	0.01189432	PROM1, PTPRO, WT1	418	7	16792	17.21667806	1	0.449785116	18.73307023
GOTERM_MF_DIRECT	GO:0004714~transmembrane receptor protein tyrosine kinase activity	5	1.116071429	0.012555691	FGFR2, ERBB4, ERBB2, PDGFRA, KIT	405	38	16881	5.484405458	0.999861208	0.373434315	17.35826678
GOTERM_MF_DIRECT	GO:0051287~NAD binding	5	1.116071429	0.012555691	GPD1L, SORD, PHGDH, HSD11B2, HPGD	405	38	16881	5.484405458	0.999861208	0.373434315	17.35826678
GOTERM_MF_DIRECT	GO:0015347~sodium-independent organic anion transmembrane transporter activity	4	0.892857143	0.013137957	SLC22A12, SLC22A7, SLC22A8, SLC22A6	405	21	16881	7.939329806	0.999908319	0.371776673	18.09053833
GOTERM_BP_DIRECT	GO:0043401~steroid hormone mediated signaling pathway	6	1.339285714	0.013406931	NR1I3, THRB, NR3C2, ESRRG, NR0B2, PAQR5	418	57	16792	4.228657769	1	0.482436101	20.86294667
KEGG_PATHWAY	hsa05120:Epithelial cell signaling in Helicobacter pylori infection	7	1.5625	0.014039	ATP6V1C2, PLCG2, MAPK10, ATP6V1G3, ATP6V1B1, ATP6V0A4, ATP6V0D2	205	67	6879	3.505860939	0.952154248	0.173029131	16.41518072
GOTERM_CC_DIRECT	GO:0036057~slit diaphragm	3	0.669642857	0.014343507	MAGI2, NPHS2, NPHS1	434	8	18224	15.74654378	0.986696971	0.185925201	17.54868708
GOTERM_MF_DIRECT	GO:0015280~ligand-gated sodium channel activity	3	0.669642857	0.014540405	SCNN1G, SCNN1B, SCNN1A	405	8	16881	15.63055556	0.999966264	0.387576265	19.8294975
KEGG_PATHWAY	hsa00982:Drug metabolism - cytochrome P450	7	1.5625	0.015028835	FMO4, FMO5, GSTM3, CYP2B6, ADH1C, ADH6, ADH1B	205	68	6879	3.454304161	0.961447186	0.174291361	17.47317443
GOTERM_BP_DIRECT	GO:0050891~multicellular organismal water homeostasis	3	0.669642857	0.015600464	SCNN1G, SCNN1B, SCNN1A	418	8	16792	15.0645933	1	0.527719608	23.85835302
GOTERM_BP_DIRECT	GO:0033689~negative regulation of osteoblast proliferation	3	0.669642857	0.015600464	SFRP1, PLXNB1, NELL1	418	8	16792	15.0645933	1	0.527719608	23.85835302
GOTERM_BP_DIRECT	GO:0001766~membrane raft polarization	3	0.669642857	0.015600464	MAL2, PLLP, MAL	418	8	16792	15.0645933	1	0.527719608	23.85835302
GOTERM_BP_DIRECT	GO:0050679~positive regulation of epithelial cell proliferation	6	1.339285714	0.016470103	FGFR2, HYAL1, SFRP1, FGF9, ERBB2, FGF1	418	60	16792	4.01722488	1	0.539353812	25.01605624
GOTERM_CC_DIRECT	GO:0031090~organelle membrane	7	1.5625	0.017458815	TM7SF2, FMO4, FMO5, CYP4A11, RDH10, CYP2B6, CYP4F2	434	87	18224	3.37856878	0.994837283	0.212881858	20.96214709
GOTERM_BP_DIRECT	GO:0007411~axon guidance	10	2.232142857	0.017936588	ANK3, GATA3, NFASC, SPTBN2, NTN4, L1CAM, PTPRO, SLIT2, CHL1, MYH10	418	159	16792	2.526556529	1	0.562551338	26.93082249
GOTERM_BP_DIRECT	GO:0007605~sensory perception of sound	9	2.008928571	0.01799701	SLC26A4, THRB, MARVELD2, CLIC5, DCDC2, TFAP2A, ATP6V1B1, ATP6V0A4, SLC52A3	418	133	16792	2.718422851	1	0.556174168	27.00871705
GOTERM_CC_DIRECT	GO:0031225~anchored component of membrane	8	1.785714286	0.018283644	ENPP6, GPC3, GP2, CNTN1, UMOD, CNTN3, DPEP1, XPNPEP2	434	113	18224	2.972798825	0.995983738	0.213283336	21.84376472
KEGG_PATHWAY	hsa05110:Vibrio cholerae infection	6	1.339285714	0.018344716	ATP6V1C2, PLCG2, ATP6V1G3, ATP6V1B1, ATP6V0A4, ATP6V0D2	205	52	6879	3.871857411	0.981328173	0.198405326	20.92816389
GOTERM_MF_DIRECT	GO:0008553~hydrogen-exporting ATPase activity, phosphorylative mechanism	3	0.669642857	0.018401518	ATP6V1C2, ATP6V1G3, ATP6V0D2	405	9	16881	13.89382716	0.999997864	0.447603731	24.44064007
GOTERM_BP_DIRECT	GO:0043252~sodium-independent organic anion transport	4	0.892857143	0.018623183	ALB, SLC22A12, SLC22A8, SLC22A6	418	23	16792	6.986478053	1	0.561192034	27.81137544
GOTERM_BP_DIRECT	GO:0009880~embryonic pattern specification	4	0.892857143	0.018623183	FGFR2, ERBB4, LHX1, SIM2	418	23	16792	6.986478053	1	0.561192034	27.81137544
GOTERM_CC_DIRECT	GO:0043025~neuronal cell body	15	3.348214286	0.018767781	DDC, GABRA2, RAP1GAP, CALB1, PPARGC1A, ANXA3, PRKAR2B, CYP17A1, PVALB, DNER, PDE1A, SPTBN2, SORT1, BMPR1B, MYH10	434	315	18224	1.999561115	0.996534482	0.210248719	22.35698918
GOTERM_BP_DIRECT	GO:0009636~response to toxic substance	7	1.5625	0.019091357	TRPM6, SLC23A1, SLC22A8, SLC7A8, EPHX2, BPHL, PDZD3	418	85	16792	3.308302843	1	0.562950704	28.40606024
GOTERM_MF_DIRECT	GO:0016303~1-phosphatidylinositol-3-kinase activity	5	1.116071429	0.019130051	FGFR2, PIK3C2G, KL, FGF9, FGF1	405	43	16881	4.846683893	0.999998733	0.445882954	25.2824263
KEGG_PATHWAY	hsa00350:Tyrosine metabolism	5	1.116071429	0.019159658	DDC, ADH1C, ADH6, ADH1B, HPD	205	35	6879	4.793728223	0.984381518	0.196606416	21.75664387
GOTERM_BP_DIRECT	GO:0043583~ear development	3	0.669642857	0.019731328	RDH10, GATA3, STRA6	418	9	16792	13.3907496	1	0.567837918	29.2115019
GOTERM_BP_DIRECT	GO:0032835~glomerulus development	3	0.669642857	0.019731328	TCF21, PTPRO, WT1	418	9	16792	13.3907496	1	0.567837918	29.2115019
GOTERM_BP_DIRECT	GO:0034765~regulation of ion transmembrane transport	8	1.785714286	0.020728568	KCNJ15, CLIC5, SCN2A, KCNJ10, NEDD4L, SCN7A, KCNJ13, KCNJ1	418	111	16792	2.895297211	1	0.578883377	30.44958705
GOTERM_BP_DIRECT	GO:0045880~positive regulation of smoothened signaling pathway	4	0.892857143	0.020899941	GPC3, SFRP1, FGF9, DCDC2	418	24	16792	6.695374801	1	0.574979318	30.66028401
GOTERM_MF_DIRECT	GO:0019911~structural constituent of myelin sheath	3	0.669642857	0.022641775	MAL2, PLLP, MAL	405	10	16881	12.50444444	0.999999898	0.488720467	29.21864315
GOTERM_MF_DIRECT	GO:0004716~receptor signaling protein tyrosine kinase activity	3	0.669642857	0.022641775	ERBB4, ERBB2, KIT	405	10	16881	12.50444444	0.999999898	0.488720467	29.21864315
GOTERM_BP_DIRECT	GO:0015701~bicarbonate transport	5	1.116071429	0.02328913	SLC26A4, SLC4A11, SLC26A7, SLC4A1, SLC4A9	418	44	16792	4.565028273	1	0.608163779	33.53575933
GOTERM_BP_DIRECT	GO:0070372~regulation of ERK1 and ERK2 cascade	4	0.892857143	0.023322355	FGFR2, PKHD1, ERBB2, CEACAM1	418	25	16792	6.427559809	1	0.601960684	33.57494253
GOTERM_CC_DIRECT	GO:0005782~peroxisomal matrix	5	1.116071429	0.023391487	ACOX2, HAO2, DAO, PIPOX, ACAA1	434	46	18224	4.564215588	0.999155827	0.246545121	27.10380842
GOTERM_BP_DIRECT	GO:0006000~fructose metabolic process	3	0.669642857	0.024263637	PFKFB2, ALDOB, FBP1	418	10	16792	12.05167464	1	0.610044275	34.67603442
GOTERM_BP_DIRECT	GO:0010944~negative regulation of transcription by competitive promoter binding	3	0.669642857	0.024263637	MUC1, TFAP2A, DACH1	418	10	16792	12.05167464	1	0.610044275	34.67603442
GOTERM_CC_DIRECT	GO:0045121~membrane raft	11	2.455357143	0.025637472	PRKAR2B, PROM2, NOS1, ANK2, MAL2, NPHS2, SLC34A1, CNTN1, GPM6B, PLLP, MAL	434	206	18224	2.242226299	0.999575916	0.258200399	29.31137627
GOTERM_BP_DIRECT	GO:0046487~glyoxylate metabolic process	4	0.892857143	0.025890399	HOGA1, DAO, PDHA1, GLDC	418	26	16792	6.18034597	1	0.627698571	36.53854432
GOTERM_MF_DIRECT	GO:0004177~aminopeptidase activity	4	0.892857143	0.026009142	PEPD, DPP6, CTSH, XPNPEP2	405	27	16881	6.175034294	0.999999991	0.523389907	32.81045012
GOTERM_MF_DIRECT	GO:0004435~phosphatidylinositol phospholipase C activity	4	0.892857143	0.026009142	PLCL1, CASR, PLCG2, PLCD4	405	27	16881	6.175034294	0.999999991	0.523389907	32.81045012
GOTERM_MF_DIRECT	GO:0005496~steroid binding	4	0.892857143	0.026009142	NR3C2, ESRRG, HSD11B2, PAQR5	405	27	16881	6.175034294	0.999999991	0.523389907	32.81045012
GOTERM_CC_DIRECT	GO:0005796~Golgi lumen	7	1.5625	0.026893401	MUC1, GPC3, PROZ, DCN, MUC15, DEFB1, PROC	434	96	18224	3.061827957	0.99971162	0.260586134	30.51869516
GOTERM_BP_DIRECT	GO:0044267~cellular protein metabolic process	8	1.785714286	0.027832925	ZDHHC2, PAPPA, SLC34A1, PAPPA2, NAPSA, IGFBP2, CTSH, PLG	418	118	16792	2.723542292	1	0.648275798	38.69702538
GOTERM_BP_DIRECT	GO:0046839~phospholipid dephosphorylation	3	0.669642857	0.029175003	PLPP4, EPHX2, PLPPR1	418	11	16792	10.95606786	1	0.659543714	40.14768911
KEGG_PATHWAY	hsa04964:Proximal tubule bicarbonate reclamation	4	0.892857143	0.029403706	SLC9A3, ATP1A1, PCK2, PCK1	205	23	6879	5.835843054	0.9983658	0.274453487	31.51110669
GOTERM_BP_DIRECT	GO:0030855~epithelial cell differentiation	6	1.339285714	0.029917201	FGFR2, MUC1, TCF21, RHCG, EHF, WT1	418	70	16792	3.443335612	1	0.662732075	40.9359833
GOTERM_BP_DIRECT	GO:0007417~central nervous system development	8	1.785714286	0.030132434	KLK6, RPS6KA6, PCP4, DNER, ARNT2, CASZ1, MAL, SH3GL2	418	120	16792	2.67814992	1	0.659339868	41.16274816
GOTERM_BP_DIRECT	GO:0010628~positive regulation of gene expression	13	2.901785714	0.031312533	STAP1, FGF9, ERBB2, EPHX2, NR0B2, EPB41L4B, KIT, CDH3, ANK2, ANK3, CNTN1, TFAP2A, CTSH	418	262	16792	1.993279521	1	0.667681718	42.39156177
GOTERM_CC_DIRECT	GO:0033270~paranode region of axon	3	0.669642857	0.031757359	ANK3, NFASC, KIF13B	434	12	18224	10.49769585	0.999935542	0.291513905	35.01666554
GOTERM_MF_DIRECT	GO:0015643~toxic substance binding	3	0.669642857	0.032179403	ASS1, ALB, EPHX2	405	12	16881	10.42037037	1	0.587033442	38.9542963
GOTERM_MF_DIRECT	GO:0008081~phosphoric diester hydrolase activity	3	0.669642857	0.032179403	ENPP6, PLCXD3, PLCG2	405	12	16881	10.42037037	1	0.587033442	38.9542963
GOTERM_BP_DIRECT	GO:0036092~phosphatidylinositol-3-phosphate biosynthetic process	5	1.116071429	0.033030657	FGFR2, PIK3C2G, KL, FGF9, FGF1	418	49	16792	4.099209062	1	0.681672425	44.13744465
GOTERM_BP_DIRECT	GO:0015992~proton transport	5	1.116071429	0.033030657	SLC2A12, SLC4A11, SLC15A2, ATP6V1B1, ATP6V0A4	418	49	16792	4.099209062	1	0.681672425	44.13744465
GOTERM_CC_DIRECT	GO:0009925~basal plasma membrane	4	0.892857143	0.033651841	SLC23A1, TACSTD2, ANK3, CEACAM1	434	30	18224	5.598771121	0.999964112	0.297376725	36.6945002
KEGG_PATHWAY	hsa00072:Synthesis and degradation of ketone bodies	3	0.669642857	0.033668688	HMGCS2, OXCT1, BDH1	205	10	6879	10.06682927	0.999365983	0.29576257	35.2314316
GOTERM_BP_DIRECT	GO:0030195~negative regulation of blood coagulation	3	0.669642857	0.0344439	KNG1, TSPAN8, PROC	418	12	16792	10.0430622	1	0.691444637	45.53602263
GOTERM_BP_DIRECT	GO:0006069~ethanol oxidation	3	0.669642857	0.0344439	ADH1C, ADH6, ADH1B	418	12	16792	10.0430622	1	0.691444637	45.53602263
GOTERM_BP_DIRECT	GO:0097067~cellular response to thyroid hormone stimulus	3	0.669642857	0.0344439	KIT, CTSH, PPARGC1A	418	12	16792	10.0430622	1	0.691444637	45.53602263
GOTERM_MF_DIRECT	GO:0017147~Wnt-protein binding	4	0.892857143	0.037280374	SFRP1, WLS, EGF, PTPRO	405	31	16881	5.378255675	1	0.628135824	43.63302289
GOTERM_MF_DIRECT	GO:0003824~catalytic activity	10	2.232142857	0.037399048	ACSM3, FHIT, CEL, ALAD, PFKFB2, EPHX2, HPGD, SUGCT, ACSF2, PBLD	405	188	16881	2.217100079	1	0.615953724	43.73777693
GOTERM_MF_DIRECT	GO:0004629~phospholipase C activity	3	0.669642857	0.037438464	PLCL1, PLCG2, PLCD4	405	13	16881	9.618803419	1	0.603462683	43.77252916
GOTERM_BP_DIRECT	GO:0098656~anion transmembrane transport	4	0.892857143	0.037608324	SLC22A7, SLC22A8, SLC22A6, SLC4A9	418	30	16792	5.356299841	1	0.718097409	48.54888197
GOTERM_BP_DIRECT	GO:0010468~regulation of gene expression	7	1.5625	0.038365459	G6PC, LHX1, NELL1, PLCG2, PHGDH, SORT1, HRG	418	100	16792	2.812057416	1	0.719900766	49.24609633
GOTERM_CC_DIRECT	GO:0030424~axon	11	2.455357143	0.039626202	DDC, CYP17A1, GABRA2, RAP1GAP, CPNE6, SCN2A, CALB1, PTPRO, ANXA3, KIF13B, MYH10	434	222	18224	2.080624403	0.999994381	0.331674011	41.72680067
GOTERM_BP_DIRECT	GO:0071320~cellular response to cAMP	5	1.116071429	0.039858342	ASS1, CRHBP, RAPGEF3, WT1, PCK1	418	52	16792	3.862716231	1	0.728394189	50.59482785
GOTERM_MF_DIRECT	GO:0015078~hydrogen ion transmembrane transporter activity	4	0.892857143	0.040429218	ATP6V1C2, ATP6V1B1, ATP6V0A4, ATP6V0D2	405	32	16881	5.210185185	1	0.619806463	46.35174363
GOTERM_BP_DIRECT	GO:0030324~lung development	6	1.339285714	0.040561252	FGFR2, SLC23A1, GPC3, STRA6, FGF1, SIM2	418	76	16792	3.171493327	1	0.729466379	51.21810312
GOTERM_MF_DIRECT	GO:0016787~hydrolase activity	10	2.232142857	0.0406593	FHIT, CEL, INPP5J, HRASLS2, HDHD3, EPHX2, MPPED2, BPHL, PROC, XPNPEP2	405	191	16881	2.182276517	1	0.60988629	46.54551696
GOTERM_BP_DIRECT	GO:0048701~embryonic cranial skeleton morphogenesis	4	0.892857143	0.04089435	FGFR2, PDGFRA, TFAP2A, GRHL2	418	31	16792	5.183515975	1	0.727254563	51.5108694
GOTERM_CC_DIRECT	GO:0031093~platelet alpha granule lumen	5	1.116071429	0.041472117	KNG1, ALB, HRG, EGF, PLG	434	55	18224	3.817343946	0.999996839	0.335377781	43.20513754
GOTERM_MF_DIRECT	GO:0031404~chloride ion binding	3	0.669642857	0.043000001	CLCNKB, SLC22A6, CLCN5	405	14	16881	8.931746032	1	0.619233157	48.48004725
GOTERM_MF_DIRECT	GO:0043565~sequence-specific DNA binding	20	4.464285714	0.044255758	THRB, EMX1, TFCP2L1, ELF5, NR3C2, ESRRG, EHF, PRDM16, PPARGC1A, GRHL2, WT1, NR1I3, HOXD8, LHX1, HOXA7, TFAP2B, TFAP2A, HOXB9, PBX1, FOXI1	405	518	16881	1.609323609	1	0.61874247	49.49075767
GOTERM_BP_DIRECT	GO:0070830~bicellular tight junction assembly	4	0.892857143	0.044320235	MARVELD2, PTPN13, MPP7, GRHL2	418	32	16792	5.0215311	1	0.751026633	54.42739175
GOTERM_BP_DIRECT	GO:0006694~steroid biosynthetic process	4	0.892857143	0.044320235	CYP17A1, PRLR, TFCP2L1, PBX1	418	32	16792	5.0215311	1	0.751026633	54.42739175
GOTERM_BP_DIRECT	GO:0008286~insulin receptor signaling pathway	6	1.339285714	0.044558434	ATP6V1C2, KL, ATP6V1G3, ATP6V1B1, ATP6V0A4, ATP6V0D2	418	78	16792	3.090172985	1	0.748009556	54.62390244
GOTERM_BP_DIRECT	GO:0014912~negative regulation of smooth muscle cell migration	3	0.669642857	0.045972305	SEMA6D, PPARGC1A, SLIT2	418	14	16792	8.608339029	1	0.754235108	55.77398731
GOTERM_BP_DIRECT	GO:1902043~positive regulation of extrinsic apoptotic signaling pathway via death domain receptors	3	0.669642857	0.045972305	SFRP1, MAL, BMPR1B	418	14	16792	8.608339029	1	0.754235108	55.77398731
KEGG_PATHWAY	hsa04974:Protein digestion and absorption	7	1.5625	0.04597402	SLC9A3, SLC7A8, SLC7A9, ATP1A1, SLC6A19, KCNJ13, XPNPEP2	205	88	6879	2.669235033	0.999959687	0.368683087	44.94755953
GOTERM_MF_DIRECT	GO:0004613~phosphoenolpyruvate carboxykinase (GTP) activity	2	0.446428571	0.047293095	PCK2, PCK1	405	2	16881	41.68148148	1	0.632757572	51.85936469
GOTERM_MF_DIRECT	GO:0030170~pyridoxal phosphate binding	5	1.116071429	0.047321785	DDC, CTH, ALB, ABAT, GLDC	405	57	16881	3.656270305	1	0.622323399	51.88123494
GOTERM_BP_DIRECT	GO:0010634~positive regulation of epithelial cell migration	4	0.892857143	0.047884246	HYAL1, EPB41L5, RAB25, CTSH	418	33	16792	4.869363491	1	0.763818898	57.28558223
GOTERM_CC_DIRECT	GO:0033268~node of Ranvier	3	0.669642857	0.048221364	ANK3, SCN2A, NFASC	434	15	18224	8.398156682	0.999999618	0.369848019	48.32011817
GOTERM_BP_DIRECT	GO:0001503~ossification	6	1.339285714	0.04878318	CASR, SLC34A1, SORT1, GPM6B, ATP6V1B1, ATP6V0A4	418	80	16792	3.01291866	1	0.765678254	57.97933525
GOTERM_MF_DIRECT	GO:0008392~arachidonic acid epoxygenase activity	3	0.669642857	0.048846601	CYP4A11, CYP2B6, CYP4F2	405	15	16881	8.336296296	1	0.623918607	53.03034939
GOTERM_BP_DIRECT	GO:0072156~distal tubule morphogenesis	2	0.446428571	0.04905126	WNK4, KLHL3	418	2	16792	40.1722488	1	0.76302049	58.18416188
GOTERM_BP_DIRECT	GO:0090260~negative regulation of retinal ganglion cell axon guidance	2	0.446428571	0.04905126	PTPRO, SLIT2	418	2	16792	40.1722488	1	0.76302049	58.18416188
GOTERM_BP_DIRECT	GO:0009448~gamma-aminobutyric acid metabolic process	2	0.446428571	0.04905126	PHGDH, ABAT	418	2	16792	40.1722488	1	0.76302049	58.18416188
GOTERM_BP_DIRECT	GO:0032305~positive regulation of icosanoid secretion	2	0.446428571	0.04905126	CYP4A11, CYP4F2	418	2	16792	40.1722488	1	0.76302049	58.18416188
GOTERM_BP_DIRECT	GO:0006116~NADH oxidation	2	0.446428571	0.04905126	ALDOB, PCK2	418	2	16792	40.1722488	1	0.76302049	58.18416188
